# Supplementary material for: Disentangling Relationships among the Alpine Species of Luzula Sect. Luzula (Juncaceae) in the Eastern Alps
Source: Plants (Basel). 2023 Feb 20;12(4):973. doi: 10.3390/plants12040973 (PMC9960804; doi:10.3390/plants12040973)
Supplement: Supplementary file 1 [file plants-12-00973-s001.zip]

Archive with 3 entries (3 files):
- Suppl_Fig_2_Karyotyped.jpg
- Supple Table 1.xlsx
- Supple_Fig_1.pdf
