# Supplementary material for: Disentangling Relationships among the Alpine Species of Luzula Sect. Luzula (Juncaceae) in the Eastern Alps
Source: Plants (Basel). 2023 Feb 20;12(4):973. doi: 10.3390/plants12040973 (PMC9960804; doi:10.3390/plants12040973)
Supplement: Supplementary file 1 [file plants-12-00973-s001.zip › Supple Table 1.xlsx]

## Sheet: List1
Table S1: Studied individuals of Luzula sect. Luzula, including voucher information, relative genome size (RGS) data and morphological measurements for L. alpina and L. multiflora.
Location	Taxon	ID Number	Ploidy level	Chromosome number	Habitat	Country	Region	Geographic unit	Exact location	Altitude (m)	Lat	Lon	Collector	Date	RGS	Width of basal leaf (mm)	Lenght of longest peduncul (mm)	Type of inflorescens	Number of long pedunculs (> 5 mm)
1	Luzula multiflora (Ehrh.) Lej.	15808-105/1	4x	24 AL	pasture over limestone	Austria	Vorarlberg	Rätikon	along the path between Lindauer Hütte and Geißspitze	1940	47.0386	9.83172	B. Frajman & P. Schönswetter	31.7.2019	0.524863	3	17	uncongested	4
1	Luzula alpina Hoppe/multiflora (Ehrh.) Lej.	15808-105/2	4x		pasture over limestone	Austria	Vorarlberg	Rätikon	along the path between Lindauer Hütte and Geißspitze	1940	47.0386	9.83172	B. Frajman & P. Schönswetter	31.7.2019	0.5271	4	5	uncongested	2
1	Luzula alpina Hoppe/multiflora (Ehrh.) Lej.	15808-105/3	4x		pasture over limestone	Austria	Vorarlberg	Rätikon	along the path between Lindauer Hütte and Geißspitze	1940	47.0386	9.83172	B. Frajman & P. Schönswetter	31.7.2019	0.453184	4	25	uncongested	5
1	Luzula alpina Hoppe/multiflora (Ehrh.) Lej.	15808-105/4	4x		pasture over limestone	Austria	Vorarlberg	Rätikon	along the path between Lindauer Hütte and Geißspitze	1940	47.0386	9.83172	B. Frajman & P. Schönswetter	31.7.2019	0.521865	5	1	congested	0
1	Luzula alpina Hoppe/multiflora (Ehrh.) Lej.	15808-105/5	4x		pasture over limestone	Austria	Vorarlberg	Rätikon	along the path between Lindauer Hütte and Geißspitze	1940	47.0386	9.83172	B. Frajman & P. Schönswetter	31.7.2019	0.460145	5	30	uncongested	4
1	Luzula alpina Hoppe/multiflora (Ehrh.) Lej.	15808-105/6	4x		pasture over limestone	Austria	Vorarlberg	Rätikon	along the path between Lindauer Hütte and Geißspitze	1940	47.0386	9.83172	B. Frajman & P. Schönswetter	31.7.2019	0.524947	2.5	3	congested	0
1	Luzula exspectata Bačič & Jogan	15808-105/7	2x	24 BL	pasture over limestone	Austria	Vorarlberg	Rätikon	along the path between Lindauer Hütte and Geißspitze	1940	47.0386	9.83172	B. Frajman & P. Schönswetter	31.7.2019	0.255058
1	Luzula alpina Hoppe/multiflora (Ehrh.) Lej.	15808-105/8	4x		pasture over limestone	Austria	Vorarlberg	Rätikon	along the path between Lindauer Hütte and Geißspitze	1940	47.0386	9.83172	B. Frajman & P. Schönswetter	31.7.2019	0.519571	5	2	congested	0
2	Luzula alpina Hoppe/multiflora (Ehrh.) Lej.	15804-101/1	4x		forest margin	Austria	Vorarlberg	Bregenzerwaldgebirge	between Furkajoch and Damüls, NE of Furkajoch	1625	47.279	9.85411	B. Frajman & P. Schönswetter	30.7.2019	0.456925	2.5	1.8	uncongested	5
2	Luzula multiflora (Ehrh.) Lej.	15804-101/2	5x		forest margin	Austria	Vorarlberg	Bregenzerwaldgebirge	between Furkajoch and Damüls, NE of Furkajoch	1625	47.279	9.85411	B. Frajman & P. Schönswetter	30.7.2019	0.658739	3.5	10	uncongested	2
2	Luzula multiflora (Ehrh.) Lej.	15804-101/3	6x		forest margin	Austria	Vorarlberg	Bregenzerwaldgebirge	between Furkajoch and Damüls, NE of Furkajoch	1625	47.279	9.85411	B. Frajman & P. Schönswetter	30.7.2019	0.792507	4	20	uncongested	5
2	Luzula alpina Hoppe/multiflora (Ehrh.) Lej.	15804-101/4	4x		forest margin	Austria	Vorarlberg	Bregenzerwaldgebirge	between Furkajoch and Damüls, NE of Furkajoch	1625	47.279	9.85411	B. Frajman & P. Schönswetter	30.7.2019	0.449097	5	20	uncongested	3
2	Luzula alpina Hoppe/multiflora (Ehrh.) Lej.	15804-101/5	4x		forest margin	Austria	Vorarlberg	Bregenzerwaldgebirge	between Furkajoch and Damüls, NE of Furkajoch	1625	47.279	9.85411	B. Frajman & P. Schönswetter	30.7.2019	0.443586	4	3	congested	0
2	Luzula exspectata Bačič & Jogan	15805-102/1	2x		pasture over silicate	Austria	Vorarlberg	Bregenzerwaldgebirge	between Furkajoch and Damüls, NE of Furkajoch	1665	47.2765	9.84163	B. Frajman & P. Schönswetter	30.7.2019	0.259707
2	Luzula alpina Hoppe/multiflora (Ehrh.) Lej.	15805-102/2	4x		pasture over silicate	Austria	Vorarlberg	Bregenzerwaldgebirge	between Furkajoch and Damüls, NE of Furkajoch	1665	47.2765	9.84163	B. Frajman & P. Schönswetter	30.7.2019	0.518551	2	0	congested	0
2	Luzula alpina Hoppe/multiflora (Ehrh.) Lej.	15805-102/3	4x		pasture over silicate	Austria	Vorarlberg	Bregenzerwaldgebirge	between Furkajoch and Damüls, NE of Furkajoch	1665	47.2765	9.84163	B. Frajman & P. Schönswetter	30.7.2019	0.538786	2	0	congested	0
2	Luzula multiflora (Ehrh.) Lej.	15805-102/4	6x		pasture over silicate	Austria	Vorarlberg	Bregenzerwaldgebirge	between Furkajoch and Damüls, NE of Furkajoch	1665	47.2765	9.84163	B. Frajman & P. Schönswetter	30.7.2019	0.811928	no leaves	7	uncongested	2
2	Luzula multiflora (Ehrh.) Lej.	15805-102/5	6x		pasture over silicate	Austria	Vorarlberg	Bregenzerwaldgebirge	between Furkajoch and Damüls, NE of Furkajoch	1665	47.2765	9.84163	B. Frajman & P. Schönswetter	30.7.2019	0.78737	4.5	20	uncongested	4
2	Luzula alpina Hoppe/multiflora (Ehrh.) Lej.	15806-103/1	4x		pasture over schist	Austria	Vorarlberg	Bregenzerwaldgebirge	Furkajoch	1745	47.2661	9.83278	B. Frajman & P. Schönswetter	30.7.2019	0.448136	3	25	uncongested	4
2	Luzula alpina Hoppe/multiflora (Ehrh.) Lej.	15806-103/2	4x		pasture over schist	Austria	Vorarlberg	Bregenzerwaldgebirge	Furkajoch	1745	47.2661	9.83278	B. Frajman & P. Schönswetter	30.7.2020	0.519902	3	15	uncongested	4
2	Luzula alpina Hoppe/multiflora (Ehrh.) Lej.	15806-103/3	4x		pasture over schist	Austria	Vorarlberg	Bregenzerwaldgebirge	Furkajoch	1745	47.2661	9.83278	B. Frajman & P. Schönswetter	30.7.2021	0.446729	4	52	uncongested	6
2	Luzula alpina Hoppe/multiflora (Ehrh.) Lej.	15806-103/4	4x		pasture over schist	Austria	Vorarlberg	Bregenzerwaldgebirge	Furkajoch	1745	47.2661	9.83278	B. Frajman & P. Schönswetter	30.7.2022	0.450547	3	42	uncongested	6
2	Luzula alpina Hoppe/multiflora (Ehrh.) Lej.	15806-103/5	4x		pasture over schist	Austria	Vorarlberg	Bregenzerwaldgebirge	Furkajoch	1745	47.2661	9.83278	B. Frajman & P. Schönswetter	30.7.2023	0.524656	5	2	congested	0
2	Luzula multiflora (Ehrh.) Lej.	15806-103/6	6x		pasture over schist	Austria	Vorarlberg	Bregenzerwaldgebirge	Furkajoch	1745	47.2661	9.83278	B. Frajman & P. Schönswetter	30.7.2024	0.78967	2	7	uncongested	2
2	Luzula exspectata Bačič & Jogan	15806-103/7	2x		pasture over schist	Austria	Vorarlberg	Bregenzerwaldgebirge	Furkajoch	1745	47.2661	9.83278	B. Frajman & P. Schönswetter	30.7.2025	0.26216
2	Luzula alpina Hoppe/multiflora (Ehrh.) Lej.	15806-103/8	4x		pasture over schist	Austria	Vorarlberg	Bregenzerwaldgebirge	Furkajoch	1745	47.2661	9.83278	B. Frajman & P. Schönswetter	30.7.2026	0.454911	3	12	uncongested	2
3	Luzula alpina Hoppe	15802-99/1	4x	12 AL + 24 BL	locally acidic pasture with Nardus stricta over limestone	Austria	Vorarlberg	Lechquellengebirge	along the path from Klösterle to Spullersee in the area of Batzigalpe	1730	47.145	10.0845	B. Frajman & P. Schönswetter	30.7.2019	0.528388	2.5	2	congested	0
3	Luzula alpina Hoppe/multiflora (Ehrh.) Lej.	15802-99/2	4x		locally acidic pasture with Nardus stricta over limestone	Austria	Vorarlberg	Lechquellengebirge	along the path from Klösterle to Spullersee in the area of Batzigalpe	1730	47.145	10.0845	B. Frajman & P. Schönswetter	30.7.2019	0.532277	4.5	4	congested	0
3	Luzula alpina Hoppe/multiflora (Ehrh.) Lej.	15802-99/3	4x		locally acidic pasture with Nardus stricta over limestone	Austria	Vorarlberg	Lechquellengebirge	along the path from Klösterle to Spullersee in the area of Batzigalpe	1730	47.145	10.0845	B. Frajman & P. Schönswetter	30.7.2019	0.528959	4.5	3	congested	0
3	Luzula exspectata Bačič & Jogan	15802-99/4	2x	24 BL	locally acidic pasture with Nardus stricta over limestone	Austria	Vorarlberg	Lechquellengebirge	along the path from Klösterle to Spullersee in the area of Batzigalpe	1730	47.145	10.0845	B. Frajman & P. Schönswetter	30.7.2019	0.257792
3	Luzula exspectata Bačič & Jogan	15802-99/5	2x		locally acidic pasture with Nardus stricta over limestone	Austria	Vorarlberg	Lechquellengebirge	along the path from Klösterle to Spullersee in the area of Batzigalpe	1730	47.145	0.084452	B. Frajman & P. Schönswetter	30.7.2019	0.254851
3	Luzula exspectata Bačič & Jogan	15802-99/6	2x		locally acidic pasture with Nardus stricta over limestone	Austria	Vorarlberg	Lechquellengebirge	along the path from Klösterle to Spullersee in the area of Batzigalpe	1730	47.145	10.0845	B. Frajman & P. Schönswetter	30.7.2019	0.255813
3	Luzula exspectata Bačič & Jogan	15803-100/1	2x		locally acidic pasture with Nardus stricta and Alnus alnobetula over limestone and schist	Austria	Vorarlberg	Lechquellengebirge	along the path from Klösterle to Spullersee in the area of Batzigalpe	1690	47.1419	10.09	B. Frajman & P. Schönswetter	30.7.2019	0.257636
3	Luzula exspectata Bačič & Jogan	15803-100/2	2x		locally acidic pasture with Nardus stricta and Alnus alnobetula over limestone and schist	Austria	Vorarlberg	Lechquellengebirge	along the path from Klösterle to Spullersee in the area of Batzigalpe	1690	47.1419	10.09	B. Frajman & P. Schönswetter	30.7.2019	0.259581
3	Luzula exspectata Bačič & Jogan	15803-100/3	2x		locally acidic pasture with Nardus stricta and Alnus alnobetula over limestone and schist	Austria	Vorarlberg	Lechquellengebirge	along the path from Klösterle to Spullersee in the area of Batzigalpe	1690	47.1419	10.09	B. Frajman & P. Schönswetter	30.7.2019	0.256142
3	Luzula exspectata Bačič & Jogan	15803-100/4	2x	24 BL	locally acidic pasture with Nardus stricta and Alnus alnobetula over limestone and schist	Austria	Vorarlberg	Lechquellengebirge	along the path from Klösterle to Spullersee in the area of Batzigalpe	1690	47.1419	10.09	B. Frajman & P. Schönswetter	30.7.2019	0.257529
4	Luzula multiflora (Ehrh.) Lej.	220	6x		a Picea abies forest clearing	Austria	Tirol	Lechtaler Alpen	Stanzer Tal, above village Bach near Flirsch, on the beginning of the path to Ansbacher Hütte	1319	47.1534	10.4084	B. Frajman, P. Schönswetter, T. Bačič, Š. Pungaršek	2019-07-22	0.819447	2.5	9	uncongested	2
4	Luzula multiflora (Ehrh.) Lej.	221	6x		a Picea abies forest clearing	Austria	Tirol	Lechtaler Alpen	Stanzer Tal, above village Bach near Flirsch, on the beginning of the path to Ansbacher Hütte	1319.77	47.1534	10.4084	B. Frajman, P. Schönswetter, T. Bačič, Š. Pungaršek	2019-07-22	0.797172	4	15	uncongested	2
4	Luzula multiflora (Ehrh.) Lej.	222	6x		a Picea abies forest clearing	Austria	Tirol	Lechtaler Alpen	Stanzer Tal, above village Bach near Flirsch, on the beginning of the path to Ansbacher Hütte	1319.91	47.1536	10.4086	B. Frajman, P. Schönswetter, T. Bačič, Š. Pungaršek	2019-07-22	0.806321	3	10	uncongested	3
4	Luzula multiflora (Ehrh.) Lej.	223	6x		a Picea abies forest clearing	Austria	Tirol	Lechtaler Alpen	Stanzer Tal, above village Bach near Flirsch, on the beginning of the path to Ansbacher Hütte	1327.44	47.1534	10.4084	B. Frajman, P. Schönswetter, T. Bačič, Š. Pungaršek	2019-07-22	0.822088	3	6	congested	1
4	Luzula multiflora (Ehrh.) Lej.	224	6x		a Picea abies forest clearing	Austria	Tirol	Lechtaler Alpen	Stanzer Tal, above village Bach near Flirsch, on the beginning of the path to Ansbacher Hütte	1328.4	47.1534	10.4085	B. Frajman, P. Schönswetter, T. Bačič, Š. Pungaršek	2019-07-22	0.811856	2	9	uncongested	2
4	Luzula multiflora (Ehrh.) Lej.	225	6x		a Picea abies forest clearing	Austria	Tirol	Lechtaler Alpen	Stanzer Tal, above village Bach near Flirsch, on the beginning of the path to Ansbacher Hütte	1346.16	47.1533	10.4085	B. Frajman, P. Schönswetter, T. Bačič, Š. Pungaršek	2019-07-22	0.812053	3	17	uncongested	3
4	Luzula multiflora (Ehrh.) Lej.	226	6x		a Picea abies forest clearing	Austria	Tirol	Lechtaler Alpen	Stanzer Tal, above village Bach near Flirsch, on the beginning of the path to Ansbacher Hütte	1315.85	47.1534	10.4084	B. Frajman, P. Schönswetter, T. Bačič, Š. Pungaršek	2019-07-22	0.805714	4	18	uncongested	4
4	Luzula multiflora (Ehrh.) Lej.	227	6x		a Picea abies forest clearing	Austria	Tirol	Lechtaler Alpen	Stanzer Tal, above village Bach near Flirsch, on the beginning of the path to Ansbacher Hütte	1342.57	47.1533	10.4085	B. Frajman, P. Schönswetter, T. Bačič, Š. Pungaršek	2019-07-22	0.807454	2	15	uncongested	4
4	Luzula multiflora (Ehrh.) Lej.	228	6x		a Picea abies forest clearing	Austria	Tirol	Lechtaler Alpen	Stanzer Tal, above village Bach near Flirsch, on the beginning of the path to Ansbacher Hütte	1321.22	47.1534	10.4084	B. Frajman, P. Schönswetter, T. Bačič, Š. Pungaršek	2019-07-22	0.80475	3.5	15	uncongested	4
4	Luzula multiflora (Ehrh.) Lej.	229	6x		a Picea abies forest clearing	Austria	Tirol	Lechtaler Alpen	Stanzer Tal, above village Bach near Flirsch, on the beginning of the path to Ansbacher Hütte	1327.6	47.1534	10.4083	B. Frajman, P. Schönswetter, T. Bačič, Š. Pungaršek	2019-07-22	0.800059	2	17	uncongested	2
5	Luzula multiflora (Ehrh.) Lej.	230	6x		a clearing in Larix decidua forest, acidic meadow with Nardus stricta	Austria	Tirol	Ötztaler Alpen	Nauders, near the path to Schwarzer See, aprox. 1000 m eastern from Nuders	1695.94	46.8723	10.4882	B. Frajman, P. Schönswetter, T. Bačič, Š. Pungaršek	2019-07-22	0.745133	2	16	uncongested	2
5	Luzula multiflora (Ehrh.) Lej.	231	6x		a clearing in Larix decidua forest, acidic meadow with Nardus stricta	Austria	Tirol	Ötztaler Alpen	Nauders, near the path to Schwarzer See, aprox. 1000 m eastern from Nuders	1701.93	46.8723	10.4881	B. Frajman, P. Schönswetter, T. Bačič, Š. Pungaršek	2019-07-22	0.805414	no leaves	13	uncongested	2
5	Luzula alpina Hoppe/multiflora (Ehrh.) Lej.	232	4x		a clearing in Larix decidua forest, acidic meadow with Nardus stricta	Austria	Tirol	Ötztaler Alpen	Nauders, near the path to Schwarzer See, aprox. 1000 m eastern from Nuders	1688.57	46.8723	10.4881	B. Frajman, P. Schönswetter, T. Bačič, Š. Pungaršek	2019-07-22	0.560079	3	7	uncongested	2
5	Luzula multiflora (Ehrh.) Lej.	233	6x		a clearing in Larix decidua forest, acidic meadow with Nardus stricta	Austria	Tirol	Ötztaler Alpen	Nauders, near the path to Schwarzer See, aprox. 1000 m eastern from Nuders	1688.17	46.8723	10.4881	B. Frajman, P. Schönswetter, T. Bačič, Š. Pungaršek	2019-07-22	0.797681	2	9	uncongested	2
5	Luzula alpina Hoppe/multiflora (Ehrh.) Lej.	234	4x		a clearing in Larix decidua forest, acidic meadow with Nardus stricta	Austria	Tirol	Ötztaler Alpen	Nauders, near the path to Schwarzer See, aprox. 1000 m eastern from Nuders	1698.65	46.8721	10.4879	B. Frajman, P. Schönswetter, T. Bačič, Š. Pungaršek	2019-07-22	0.548631	3.5	9	uncongested	2
5	Luzula alpina Hoppe/multiflora (Ehrh.) Lej.	235	4x		a clearing in Larix decidua forest, acidic meadow with Nardus stricta	Austria	Tirol	Ötztaler Alpen	Nauders, near the path to Schwarzer See, aprox. 1000 m eastern from Nuders	1701.47	46.8722	10.488	B. Frajman, P. Schönswetter, T. Bačič, Š. Pungaršek	2019-07-22	0.537883	4.5	1	congested	0
5	Luzula alpina Hoppe/multiflora (Ehrh.) Lej.	236	4x		a clearing in Larix decidua forest, acidic meadow with Nardus stricta	Austria	Tirol	Ötztaler Alpen	Nauders, near the path to Schwarzer See, aprox. 1000 m eastern from Nuders	1693.12	46.8722	10.488	B. Frajman, P. Schönswetter, T. Bačič, Š. Pungaršek	2019-07-22	0.543991	3.5	1	congested	0
5	Luzula alpina Hoppe/multiflora (Ehrh.) Lej.	237	4x		a clearing in Larix decidua forest, acidic meadow with Nardus stricta	Austria	Tirol	Ötztaler Alpen	Nauders, near the path to Schwarzer See, aprox. 1000 m eastern from Nuders	1693.4	46.8722	10.4879	B. Frajman, P. Schönswetter, T. Bačič, Š. Pungaršek	2019-07-22	0.534097	3.5	10	congested	1
5	Luzula exspectata Bačič & Jogan	238	2x		a clearing in Larix decidua forest, acidic meadow with Nardus stricta	Austria	Tirol	Ötztaler Alpen	Nauders, near the path to Schwarzer See, aprox. 1000 m eastern from Nuders	1688.69	46.8721	10.4879	B. Frajman, P. Schönswetter, T. Bačič, Š. Pungaršek	2019-07-22	0.249617
5	Luzula alpina Hoppe/multiflora (Ehrh.) Lej.	239	4x		a clearing in Larix decidua forest, acidic meadow with Nardus stricta	Austria	Tirol	Ötztaler Alpen	Nauders, near the path to Schwarzer See, aprox. 1000 m eastern from Nuders	1692.51	46.8723	10.488	B. Frajman, P. Schönswetter, T. Bačič, Š. Pungaršek	2019-07-22	0.530888	4	10	congested	1
6	Luzula sudetica DC.	241	2x		low moor and wet meadow along the moor	Austria	Tirol	Ötztaler Alpen	Fließ, Pillerhöhe, at Harbe Weiher	1650	47.1132	10.6918	B. Frajman, P. Schönswetter, T. Bačič, Š. Pungaršek	2019-07-22	0.258475
6	Luzula sudetica DC.	242	2x		low moor and wet meadow along the moor	Austria	Tirol	Ötztaler Alpen	Fließ, Pillerhöhe, at Harbe Weiher	1643.81	47.1132	10.6919	B. Frajman, P. Schönswetter, T. Bačič, Š. Pungaršek	2019-07-22	0.258412
6	Luzula sudetica DC.	243	2x		low moor and wet meadow along the moor	Austria	Tirol	Ötztaler Alpen	Fließ, Pillerhöhe, at Harbe Weiher	1648.99	47.1132	10.6918	B. Frajman, P. Schönswetter, T. Bačič, Š. Pungaršek	2019-07-22	0.258904
6	Luzula sudetica DC.	244	2x		low moor and wet meadow along the moor	Austria	Tirol	Ötztaler Alpen	Fließ, Pillerhöhe, at Harbe Weiher	1649.77	47.1131	10.6918	B. Frajman, P. Schönswetter, T. Bačič, Š. Pungaršek	2019-07-22	0.256848
6	Luzula sudetica DC.	245	2x		low moor and wet meadow along the moor	Austria	Tirol	Ötztaler Alpen	Fließ, Pillerhöhe, at Harbe Weiher	1654.01	47.1131	10.6919	B. Frajman, P. Schönswetter, T. Bačič, Š. Pungaršek	2019-07-22	0.258762
6	Luzula sudetica DC.	246	2x		low moor and wet meadow along the moor	Austria	Tirol	Ötztaler Alpen	Fließ, Pillerhöhe, at Harbe Weiher	1646.84	47.1127	10.6919	B. Frajman, P. Schönswetter, T. Bačič, Š. Pungaršek	2019-07-22	0.255545
6	Luzula sudetica DC.	247	2x		low moor and wet meadow along the moor	Austria	Tirol	Ötztaler Alpen	Fließ, Pillerhöhe, at Harbe Weiher	1648.45	47.1127	10.6919	B. Frajman, P. Schönswetter, T. Bačič, Š. Pungaršek	2019-07-22	0.258625
6	Luzula sudetica DC.	248	2x		low moor and wet meadow along the moor	Austria	Tirol	Ötztaler Alpen	Fließ, Pillerhöhe, at Harbe Weiher	1646.07	47.1123	10.6919	B. Frajman, P. Schönswetter, T. Bačič, Š. Pungaršek	2019-07-22	0.261706
6	Luzula sudetica DC.	249	2x		low moor and wet meadow along the moor	Austria	Tirol	Ötztaler Alpen	Fließ, Pillerhöhe, at Harbe Weiher	1653.73	47.1122	10.6919	B. Frajman, P. Schönswetter, T. Bačič, Š. Pungaršek	2019-07-22	0.25099
6	Luzula sudetica DC.	250	2x		low moor and wet meadow along the moor	Austria	Tirol	Ötztaler Alpen	Fließ, Pillerhöhe, at Harbe Weiher	1650.51	47.1122	10.6919	B. Frajman, P. Schönswetter, T. Bačič, Š. Pungaršek	2019-07-22	0.257184
7	Luzula alpina Hoppe/multiflora (Ehrh.) Lej.	253	4x		alpine meadow with Carex curvula on silicate soil	Austria	Tirol	Ötztaler Alpen	Vent, aprox. 1500 m northwest from the village, some meters above the end station of the chair lift, near the path to Wildes Mannle	2731.98	46.8684	10.8914	B. Frajman, T. Bačič, Š. Pungaršek	2019-07-23	0.519799	4	10	uncongested	2
7	Luzula alpina Hoppe/multiflora (Ehrh.) Lej.	254	4x		alpine meadow with Carex curvula on silicate soil	Austria	Tirol	Ötztaler Alpen	Vent, aprox. 1500 m northwest from the village, some meters above the end station of the chair lift, near the path to Wildes Mannle	2734.93	46.8684	10.8913	B. Frajman, T. Bačič, Š. Pungaršek	2019-07-23	0.547248	4	2	congested	0
7	Luzula alpina Hoppe/multiflora (Ehrh.) Lej.	255	4x		alpine meadow with Carex curvula on silicate soil	Austria	Tirol	Ötztaler Alpen	Vent, aprox. 1500 m northwest from the village, some meters above the end station of the chair lift, near the path to Wildes Mannle	2736.31	46.8684	10.8914	B. Frajman, T. Bačič, Š. Pungaršek	2019-07-23	0.549359	4	3	congested	0
7	Luzula alpina Hoppe/multiflora (Ehrh.) Lej.	256	4x		alpine meadow with Carex curvula on silicate soil	Austria	Tirol	Ötztaler Alpen	Vent, aprox. 1500 m northwest from the village, some meters above the end station of the chair lift, near the path to Wildes Mannle	2732.17	46.8684	10.8913	B. Frajman, T. Bačič, Š. Pungaršek	2019-07-23	0.545817	3	3	congested	0
7	Luzula sudetica DC.	257	2x		alpine meadow with Carex curvula on silicate soil	Austria	Tirol	Ötztaler Alpen	Vent, aprox. 1500 m northwest from the village, some meters above the end station of the chair lift, near the path to Wildes Mannle	2737.55	46.8684	10.8912	B. Frajman, T. Bačič, Š. Pungaršek	2019-07-23	0.257195
7	Luzula alpina Hoppe/multiflora (Ehrh.) Lej.	259	4x		alpine meadow with Carex curvula on silicate soil	Austria	Tirol	Ötztaler Alpen	Vent, aprox. 1500 m northwest from the village, some meters above the end station of the chair lift, near the path to Wildes Mannle	2759.05	46.8688	10.8913	B. Frajman, T. Bačič, Š. Pungaršek	2019-07-23	0.560906	4	8	uncongested	2
7	Luzula alpina Hoppe/multiflora (Ehrh.) Lej.	260	4x		alpine meadow with Carex curvula on silicate soil	Austria	Tirol	Ötztaler Alpen	Vent, aprox. 1500 m northwest from the village, some meters above the end station of the chair lift, near the path to Wildes Mannle	2760.59	46.8688	10.8913	B. Frajman, T. Bačič, Š. Pungaršek	2019-07-23	0.542278	4	11	congested	1
7	Luzula alpina Hoppe/multiflora (Ehrh.) Lej.	261	4x		alpine meadow with Carex curvula on silicate soil	Austria	Tirol	Ötztaler Alpen	Vent, aprox. 1500 m northwest from the village, some meters above the end station of the chair lift, near the path to Wildes Mannle	2758.67	46.8688	10.8913	B. Frajman, T. Bačič, Š. Pungaršek	2019-07-23	0.542643	5	2	congested	0
7	Luzula alpina Hoppe/multiflora (Ehrh.) Lej.	262	4x		alpine meadow with Carex curvula on silicate soil	Austria	Tirol	Ötztaler Alpen	Vent, aprox. 1500 m northwest from the village, some meters above the end station of the chair lift, near the path to Wildes Mannle	2761.42	46.8688	10.8914	B. Frajman, T. Bačič, Š. Pungaršek	2019-07-23	0.538849	3	0	congested	0
7	Luzula alpina Hoppe/multiflora (Ehrh.) Lej.	263	4x		alpine meadow with Carex curvula on silicate soil	Austria	Tirol	Ötztaler Alpen	Vent, aprox. 1500 m northwest from the village, some meters above the end station of the chair lift, near the path to Wildes Mannle	2759.13	46.8689	10.8915	B. Frajman, T. Bačič, Š. Pungaršek	2019-07-23	0.555032	4	1	congested	0
7	Luzula alpina Hoppe/multiflora (Ehrh.) Lej.	264	4x		alpine meadow with Carex curvula on silicate soil	Austria	Tirol	Ötztaler Alpen	Vent, aprox. 1500 m northwest from the village, some meters above the end station of the chair lift, near the path to Wildes Mannle	2523.21	46.8654	10.8985	B. Frajman, T. Bačič, Š. Pungaršek	2019-07-23	0.554406	4	5	congested	0
7	Luzula alpina Hoppe/multiflora (Ehrh.) Lej.	266	4x		alpine meadow with Nardus stricta on silicate soil	Austria	Tirol	Ötztaler Alpen	Vent, aprox. 600 m northwest from the village, near and under the first chair lift above the village, near the path to Wildes Mannle	2397.3	46.8643	10.9027	B. Frajman, T. Bačič, Š. Pungaršek	2019-07-23	0.533124	4	30	uncongested	5
7	Luzula multiflora (Ehrh.) Lej.	267	4x	24 AL	alpine meadow with Nardus stricta on silicate soil	Austria	Tirol	Ötztaler Alpen	Vent, aprox. 600 m northwest from the village, near and under the first chair lift above the village, near the path to Wildes Mannle	2390.46	46.8642	10.9027	B. Frajman, T. Bačič, Š. Pungaršek	2019-07-23	0.561683	5	23	uncongested	6
7	Luzula alpina Hoppe/multiflora (Ehrh.) Lej.	268	4x		alpine meadow with Nardus stricta on silicate soil	Austria	Tirol	Ötztaler Alpen	Vent, aprox. 600 m northwest from the village, near and under the first chair lift above the village, near the path to Wildes Mannle	2389.41	46.8642	10.9028	B. Frajman, T. Bačič, Š. Pungaršek	2019-07-23	0.530483	5	20	uncongested	4
7	Luzula sudetica DC.	269	2x		alpine meadow with Nardus stricta on silicate soil	Austria	Tirol	Ötztaler Alpen	Vent, aprox. 600 m northwest from the village, near and under the first chair lift above the village, near the path to Wildes Mannle	2379.11	46.864	10.9033	B. Frajman, T. Bačič, Š. Pungaršek	2019-07-23	0.259298
7	Luzula alpina Hoppe/multiflora (Ehrh.) Lej.	270	4x		alpine meadow with Nardus stricta on silicate soil	Austria	Tirol	Ötztaler Alpen	Vent, aprox. 600 m northwest from the village, near and under the first chair lift above the village, near the path to Wildes Mannle	2349.33	46.8633	10.9046	B. Frajman, T. Bačič, Š. Pungaršek	2019-07-23	0.561276	4	5	congested	1
7	Luzula alpina Hoppe/multiflora (Ehrh.) Lej.	271	4x		alpine meadow with Nardus stricta on silicate soil	Austria	Tirol	Ötztaler Alpen	Vent, aprox. 600 m northwest from the village, near and under the first chair lift above the village, near the path to Wildes Mannle	2339.87	46.8631	10.9046	B. Frajman, T. Bačič, Š. Pungaršek	2019-07-23	0.559405	4.5	1	congested	0
7	Luzula alpina Hoppe/multiflora (Ehrh.) Lej.	272	4x		alpine meadow with Nardus stricta on silicate soil	Austria	Tirol	Ötztaler Alpen	Vent, aprox. 600 m northwest from the village, near and under the first chair lift above the village, near the path to Wildes Mannle	2331.28	46.8627	10.9044	B. Frajman, T. Bačič, Š. Pungaršek	2019-07-23	0.542113	4	8	uncongested	2
7	Luzula alpina Hoppe/multiflora (Ehrh.) Lej.	273	4x		alpine meadow with Nardus stricta on silicate soil	Austria	Tirol	Ötztaler Alpen	Vent, aprox. 600 m northwest from the village, near and under the first chair lift above the village, near the path to Wildes Mannle	2322.81	46.8624	10.9035	B. Frajman, T. Bačič, Š. Pungaršek	2019-07-23	0.543038	4.5	9	uncongested	2
7	Luzula exspectata Bačič & Jogan	274	2x		alpine meadow with Nardus stricta on silicate soil	Austria	Tirol	Ötztaler Alpen	Vent, aprox. 600 m northwest from the village, near and under the first chair lift above the village, near the path to Wildes Mannle	2235.06	46.8621	10.9064	B. Frajman, T. Bačič, Š. Pungaršek	2019-07-23	0.25764
7	Luzula alpina Hoppe/multiflora (Ehrh.) Lej.	275	4x		alpine meadow with Nardus stricta on silicate soil	Austria	Tirol	Ötztaler Alpen	Vent, aprox. 600 m northwest from the village, near and under the first chair lift above the village, near the path to Wildes Mannle	2203.63	46.8628	10.9081	B. Frajman, T. Bačič, Š. Pungaršek	2019-07-23	0.543605	4	13	uncongested	2
7	Luzula sudetica DC.	276	2x		alpine meadow with Nardus stricta on silicate soil	Austria	Tirol	Ötztaler Alpen	Vent, aprox. 600 m northwest from the village, near and under the first chair lift above the village, near the path to Wildes Mannle	2105.48	46.8632	10.9112	B. Frajman, T. Bačič, Š. Pungaršek	2019-07-23	0.257488
7	Luzula multiflora (Ehrh.) Lej.	277	6x		alpine meadow with Nardus stricta on silicate soil	Austria	Tirol	Ötztaler Alpen	Vent, aprox. 600 m northwest from the village, near and under the first chair lift above the village, near the path to Wildes Mannle	2103.48	46.8632	10.9112	B. Frajman, T. Bačič, Š. Pungaršek	2019-07-23	0.801877
7	Luzula multiflora (Ehrh.) Lej.	277a	6x		alpine meadow with Nardus stricta on silicate soil	Austria	Tirol	Ötztaler Alpen	Vent, aprox. 600 m northwest from the village, near and under the first chair lift above the village, near the path to Wildes Mannle	2103.48	46.8606	10.9103	B. Frajman, T. Bačič, Š. Pungaršek	2019-07-23	0.797669
7	Luzula multiflora (Ehrh.) Lej.	277b	6x		alpine meadow with Nardus stricta on silicate soil	Austria	Tirol	Ötztaler Alpen	Vent, aprox. 600 m northwest from the village, near and under the first chair lift above the village, near the path to Wildes Mannle	2103.48	46.8606	10.9103	B. Frajman, T. Bačič, Š. Pungaršek	2019-07-23	0.800656
8	Luzula multiflora (Ehrh.) Lej.	15837-WL1	6x		pasture	Austria	Nordtirol	Wattener Lizum	Innermelanalm between Lager Walchen and Lizumer Hütte	1700	47.1903	11.6417	B. Frajman & P. Schönswetter	26.7.2019	0.809549	2	12	uncongested	2
8	Luzula multiflora (Ehrh.) Lej.	15837-WL3	6x		pasture	Austria	Nordtirol	Wattener Lizum	Innermelanalm between Lager Walchen and Lizumer Hütte	1700	47.1903	11.6417	B. Frajman & P. Schönswetter	26.7.2019	0.811703	2	20	uncongested	4
8	Luzula campestris (L.) DC.	15837-WL4	2x		pasture	Austria	Nordtirol	Wattener Lizum	Innermelanalm between Lager Walchen and Lizumer Hütte	1700	47.1903	11.6417	B. Frajman & P. Schönswetter	26.7.2019	0.262759
9	Luzula sudetica DC.	433i	2x		wet acidic meadow	Italia	Trentino-Alto Adige	Dolomiti	Moena, Loc. Alochet in Val di S. Pellegrino (Val di Fassa, Trento)	1962.97	46.3834	11.795	Š. in I. Pungaršek	2021-07-29	0.250094
9	Luzula sudetica DC.	434i	2x		wet acidic meadow	Italia	Trentino-Alto Adige	Dolomiti	Moena, Loc. Alochet in Val di S. Pellegrino (Val di Fassa, Trento)	1967.41	46.3834	11.795	Š. in I. Pungaršek	2021-07-29	0.250894
9	Luzula sudetica DC.	435i	2x		wet acidic meadow	Italia	Trentino-Alto Adige	Dolomiti	Moena, Loc. Alochet in Val di S. Pellegrino (Val di Fassa, Trento)	1962.86	46.3835	11.7949	Š. in I. Pungaršek	2021-07-29	0.253485
9	Luzula sudetica DC.	437i	2x		wet acidic meadow	Italia	Trentino-Alto Adige	Dolomiti	Moena, Loc. Alochet in Val di S. Pellegrino (Val di Fassa, Trento)	1962.51	46.3834	11.7951	Š. in I. Pungaršek	2021-07-29	0.254015
9	Luzula sudetica DC.	438i	2x		wet acidic meadow	Italia	Trentino-Alto Adige	Dolomiti	Moena, Loc. Alochet in Val di S. Pellegrino (Val di Fassa, Trento)	1955.73	46.3834	11.7949	Š. in I. Pungaršek	2021-07-29	0.256411
9	Luzula sudetica DC.	439i	2x		wet acidic meadow	Italia	Trentino-Alto Adige	Dolomiti	Moena, Loc. Alochet in Val di S. Pellegrino (Val di Fassa, Trento)	1956.1	46.3834	11.795	Š. in I. Pungaršek	2021-07-29	0.255449
9	Luzula sudetica DC.	440i	2x		wet acidic meadow	Italia	Trentino-Alto Adige	Dolomiti	Moena, Loc. Alochet in Val di S. Pellegrino (Val di Fassa, Trento)	1951.92	46.3834	11.7949	Š. in I. Pungaršek	2021-07-29	0.266513
9	Luzula sudetica DC.	441i	2x		wet acidic meadow	Italia	Trentino-Alto Adige	Dolomiti	Moena, Loc. Alochet in Val di S. Pellegrino (Val di Fassa, Trento)	1952.52	46.3834	11.7949	Š. in I. Pungaršek	2021-07-29	0.264585
9	Luzula sudetica DC.	442i	2x		wet acidic meadow	Italia	Trentino-Alto Adige	Dolomiti	Moena, Loc. Alochet in Val di S. Pellegrino (Val di Fassa, Trento)	1953.23	46.3835	11.7948	Š. in I. Pungaršek	2021-07-29	0.258468
9	Luzula alpina Hoppe/multiflora (Ehrh.) Lej.	443i	4x		alpine pasture on silicat bedrock	Italia	Trentino-Alto Adige	Dolomiti	Passo San Pellegrino	1922.61	46.379	11.7933	Š. in I. Pungaršek	2021-07-29	0.529449	3	3	congested	0
9	Luzula alpina Hoppe/multiflora (Ehrh.) Lej.	444i	4x		alpine pasture on silicat bedrock	Italia	Trentino-Alto Adige	Dolomiti	Passo San Pellegrino	1926.09	46.379	11.7934	Š. in I. Pungaršek	2021-07-29	0.528248	3	1	congested	0
9	Luzula alpina Hoppe/multiflora (Ehrh.) Lej.	446i	4x		alpine pasture on silicat bedrock	Italia	Trentino-Alto Adige	Dolomiti	Passo San Pellegrino	1924.68	46.379	11.7934	Š. in I. Pungaršek	2021-07-29	0.528453	5	4	congested	0
9	Luzula alpina Hoppe/multiflora (Ehrh.) Lej.	447i	4x		alpine pasture on silicat bedrock	Italia	Trentino-Alto Adige	Dolomiti	Passo San Pellegrino	1927.25	46.379	11.7934	Š. in I. Pungaršek	2021-07-29	0.527309	4	1	congested	0
9	Luzula exspectata Bačič & Jogan	448i	2x		alpine pasture on silicat bedrock	Italia	Trentino-Alto Adige	Dolomiti	Passo San Pellegrino	1928.68	46.379	11.7934	Š. in I. Pungaršek	2021-07-29	0.254483
9	Luzula exspectata Bačič & Jogan	449i	2x		alpine pasture on silicat bedrock	Italia	Trentino-Alto Adige	Dolomiti	Passo San Pellegrino	1924.52	46.3789	11.7934	Š. in I. Pungaršek	2021-07-29	0.251992
9	Luzula alpina Hoppe/multiflora (Ehrh.) Lej.	450i	4x		alpine pasture on silicat bedrock	Italia	Trentino-Alto Adige	Dolomiti	Passo San Pellegrino	1929.73	46.3791	11.7932	Š. in I. Pungaršek	2021-07-29	0.527894	4.5	3	congested	0
9	Luzula exspectata Bačič & Jogan	451i	2x		alpine pasture on silicat bedrock	Italia	Trentino-Alto Adige	Dolomiti	Passo San Pellegrino	1929.52	46.3791	11.7932	Š. in I. Pungaršek	2021-07-29	0.257055
9	Luzula alpina Hoppe/multiflora (Ehrh.) Lej.	452i	4x		alpine pasture on silicat bedrock	Italia	Trentino-Alto Adige	Dolomiti	Passo San Pellegrino	1930.13	46.3791	11.7932	Š. in I. Pungaršek	2021-07-29	0.529545	3	2	congested	0
9	Luzula alpina Hoppe/multiflora (Ehrh.) Lej.	453i	4x		alpine pasture on silicat bedrock	Italia	Trentino-Alto Adige	Dolomiti	Passo San Pellegrino	1929.06	46.379	11.7928	Š. in I. Pungaršek	2021-07-29	0.525355	3.5	0	congested	0
9	Luzula alpina Hoppe/multiflora (Ehrh.) Lej.	454i	4x		alpine pasture on silicat bedrock	Italia	Trentino-Alto Adige	Dolomiti	Passo San Pellegrino	1932.87	46.379	11.7926	Š. in I. Pungaršek	2021-07-29	0.51779	3	0	congested	0
10	Luzula alpina Hoppe/multiflora (Ehrh.) Lej.	459	4x		alpine pasture on silicat bedrock	Italia	Belluno	Dolomiti	Passo Giau	2269.31	46.481	12.0519	Š. in I. Pungaršek	2021-07-30	0.540694	3	1	congested	0
10	Luzula alpina Hoppe/multiflora (Ehrh.) Lej.	460	4x		alpine pasture on silicat bedrock	Italia	Belluno	Dolomiti	Passo Giau	2267.49	46.481	12.0518	Š. in I. Pungaršek	2021-07-30	0.537462	6	9	congested	1
10	Luzula alpina Hoppe/multiflora (Ehrh.) Lej.	461	4x		alpine pasture on silicat bedrock	Italia	Belluno	Dolomiti	Passo Giau	2268.37	46.481	12.0517	Š. in I. Pungaršek	2021-07-30	0.555094	4	1	congested	0
10	Luzula alpina Hoppe/multiflora (Ehrh.) Lej.	462	4x		alpine pasture on silicat bedrock	Italia	Belluno	Dolomiti	Passo Giau	2269.34	46.481	12.0517	Š. in I. Pungaršek	2021-07-30	0.541658	5	12	uncongested	2
10	Luzula alpina Hoppe/multiflora (Ehrh.) Lej.	463	4x		alpine pasture on silicat bedrock	Italia	Belluno	Dolomiti	Passo Giau	2270.56	46.481	12.0516	Š. in I. Pungaršek	2021-07-30	0.554554	3.5	0	congested	0
10	Luzula alpina Hoppe/multiflora (Ehrh.) Lej.	464	4x		alpine pasture on silicat bedrock	Italia	Belluno	Dolomiti	Passo Giau	2268.97	46.481	12.0517	Š. in I. Pungaršek	2021-07-30	0.544283	3	12	uncongested	3
10	Luzula alpina Hoppe/multiflora (Ehrh.) Lej.	473	4x		alpine pasture on silicat bedrock	Italia	Belluno	Dolomiti	Passo Giau	2269.84	46.4809	12.0515	Š. in I. Pungaršek	2021-07-30	0.56486	2	6	congested	1
10	Luzula alpina Hoppe/multiflora (Ehrh.) Lej.	474	4x		alpine pasture on silicat bedrock	Italia	Belluno	Dolomiti	Passo Giau	2269.72	46.4809	12.0514	Š. in I. Pungaršek	2021-07-30	0.548024	4	6	congested	1
10	Luzula alpina Hoppe/multiflora (Ehrh.) Lej.	475	4x		alpine pasture on silicat bedrock	Italia	Belluno	Dolomiti	Passo Giau	2264.95	46.4809	12.0514	Š. in I. Pungaršek	2021-07-30	0.545056	3.5	0	congested	0
10	Luzula alpina Hoppe/multiflora (Ehrh.) Lej.	476	4x		alpine pasture on silicat bedrock	Italia	Belluno	Dolomiti	Passo Giau	2263.5	46.4809	12.0512	Š. in I. Pungaršek	2021-07-30	0.561963	4	1	congested	0
10	Luzula sudetica DC.	477	2x		wet acidic meadow	Italia	Belluno	Dolomiti	Passo Giau	2171.9	46.4858	12.0479	Š. in I. Pungaršek	2021-07-30	0.25475
10	Luzula sudetica DC.	478	2x		wet acidic meadow	Italia	Belluno	Dolomiti	Passo Giau	2173	46.4858	12.0479	Š. in I. Pungaršek	2021-07-30	0.255688
10	Luzula sudetica DC.	480	2x		wet acidic meadow	Italia	Belluno	Dolomiti	Passo Giau	2175.83	46.4858	12.0478	Š. in I. Pungaršek	2021-07-30	0.255733
10	Luzula sudetica DC.	481	2x		wet acidic meadow	Italia	Belluno	Dolomiti	Passo Giau	2170.03	46.4858	12.0478	Š. in I. Pungaršek	2021-07-30	0.257518
10	Luzula sudetica DC.	482	2x		wet acidic meadow	Italia	Belluno	Dolomiti	Passo Giau	2165.52	46.4858	12.0478	Š. in I. Pungaršek	2021-07-30	0.255411
10	Luzula sudetica DC.	483	2x		wet acidic meadow	Italia	Belluno	Dolomiti	Passo Giau	2172.04	46.4858	12.0478	Š. in I. Pungaršek	2021-07-30	0.262999
10	Luzula sudetica DC.	484	2x		wet acidic meadow	Italia	Belluno	Dolomiti	Passo Giau	2167.86	46.4859	12.0477	Š. in I. Pungaršek	2021-07-30	0.262039
10	Luzula sudetica DC.	485	2x		wet acidic meadow	Italia	Belluno	Dolomiti	Passo Giau	2166.13	46.4859	12.0477	Š. in I. Pungaršek	2021-07-30	0.264032
10	Luzula sudetica DC.	486	2x		wet acidic meadow	Italia	Belluno	Dolomiti	Passo Giau	2165.68	46.4859	12.0476	Š. in I. Pungaršek	2021-07-30	0.260653
11	Luzula alpina Hoppe	193	4x	12 AL + 24 BL	acidic alpine meadow	Austria	Kärnten	Hohe Tauern	Glocknermasiv, some meters eastern from Glocknerhaus, on the slope, near the path	2147	47.0695	12.7693	Š. Pungaršek	2018-08-09	0.567269	4	3	congested	0
11	Luzula alpina Hoppe/multiflora (Ehrh.) Lej.	194	4x		acidic alpine meadow	Austria	Kärnten	Hohe Tauern	Glocknermasiv, some meters eastern from Glocknerhaus, on the slope, near the path	2150	47.0695	12.7693	Š. Pungaršek	2018-08-09	0.551626	4	3	congested	0
11	Luzula alpina Hoppe/multiflora (Ehrh.) Lej.	195	4x		acidic alpine meadow	Austria	Kärnten	Hohe Tauern	Glocknermasiv, some meters eastern from Glocknerhaus, on the slope, near the path	2148	47.0695	12.7694	Š. Pungaršek	2018-08-09	0.563829	3	2	congested	0
11	Luzula alpina Hoppe/multiflora (Ehrh.) Lej.	196	4x		acidic alpine meadow	Austria	Kärnten	Hohe Tauern	Glocknermasiv, some meters eastern from Glocknerhaus, on the slope, near the path	2156	47.0695	12.7694	Š. Pungaršek	2018-08-09	0.551414	4	10	uncongested	4
11	Luzula alpina Hoppe/multiflora (Ehrh.) Lej.	197	4x		acidic alpine meadow	Austria	Kärnten	Hohe Tauern	Glocknermasiv, some meters eastern from Glocknerhaus, on the slope, near the path	2148	47.0695	12.7694	Š. Pungaršek	2018-08-09	0.565045	3	8	uncongested	2
11	Luzula alpina Hoppe/multiflora (Ehrh.) Lej.	198	4x		acidic alpine meadow	Austria	Kärnten	Hohe Tauern	Glocknermasiv, some meters eastern from Glocknerhaus, on the slope, near the path	2154	47.0695	12.7695	Š. Pungaršek	2018-08-09	0.561637	4	8	uncongested	4
11	Luzula alpina Hoppe/multiflora (Ehrh.) Lej.	199	4x		acidic alpine meadow	Austria	Kärnten	Hohe Tauern	Glocknermasiv, some meters eastern from Glocknerhaus, on the slope, near the path	2148	47.0695	12.7693	Š. Pungaršek	2018-08-09	0.569005	3	1	congested	0
11	Luzula alpina Hoppe/multiflora (Ehrh.) Lej.	200	4x		acidic alpine meadow	Austria	Kärnten	Hohe Tauern	Glocknermasiv, some meters eastern from Glocknerhaus, on the slope, near the path	2151	47.0698	12.7692	Š. Pungaršek	2018-08-09	0.543317	3.5	2	congested	0
11	Luzula alpina Hoppe/multiflora (Ehrh.) Lej.	201	4x		acidic alpine meadow	Austria	Kärnten	Hohe Tauern	Glocknermasiv, some meters eastern from Glocknerhaus, on the slope, near the path	2148	47.0696	12.7694	Š. Pungaršek	2018-08-09	0.538874	2	8	congested	1
11	Luzula alpina Hoppe/multiflora (Ehrh.) Lej.	202	4x		acidic alpine meadow	Austria	Kärnten	Hohe Tauern	Glocknermasiv, some meters eastern from Glocknerhaus, on the slope, near the path	2149	47.0697	12.7694	Š. Pungaršek	2018-08-09	0.53728	3	2	congested	0
11	Luzula multiflora (Ehrh.) Lej.	203	4x	24 AL	alpine meadow	Austria	Kärnten	Hohe Tauern	Glocknermasiv, some meters southern from Karl-Volkert-Haus, on the slope, near the path	2132	47.0666	12.7723	Š. Pungaršek	2018-08-09	0.563691	3	18	congested	1
11	Luzula alpina Hoppe/multiflora (Ehrh.) Lej.	204	4x		alpine meadow	Austria	Kärnten	Hohe Tauern	Glocknermasiv, some meters southern from Karl-Volkert-Haus, on the slope, near the path	2129	47.0666	12.7724	Š. Pungaršek	2018-08-09	0.569783	4	7	congested	1
11	Luzula alpina Hoppe/multiflora (Ehrh.) Lej.	205	4x		alpine meadow	Austria	Kärnten	Hohe Tauern	Glocknermasiv, some meters southern from Karl-Volkert-Haus, on the slope, near the path	2128	47.0665	12.7725	Š. Pungaršek	2018-08-09	0.547537	4	1	congested	0
11	Luzula alpina Hoppe/multiflora (Ehrh.) Lej.	206	4x		alpine meadow	Austria	Kärnten	Hohe Tauern	Glocknermasiv, some meters southern from Karl-Volkert-Haus, on the slope, near the path	2128	47.0665	12.7725	Š. Pungaršek	2018-08-09	0.546152	3	10	uncongested	2
11	Luzula alpina Hoppe/multiflora (Ehrh.) Lej.	207	4x		alpine meadow	Austria	Kärnten	Hohe Tauern	Glocknermasiv, some meters southern from Karl-Volkert-Haus, on the slope, near the path	2128	47.0665	12.7725	Š. Pungaršek	2018-08-09	0.548418	5	2	congested	0
11	Luzula alpina Hoppe/multiflora (Ehrh.) Lej.	211	4x		alpine meadow	Austria	Kärnten	Hohe Tauern	Glocknermasiv, some meters southern from Karl-Volkert-Haus, on the slope, near the path	2127	47.0665	12.7725	Š. Pungaršek	2018-08-09	0.55883	3.5	10	congested	1
11	Luzula alpina Hoppe/multiflora (Ehrh.) Lej.	215	4x		alpine meadow	Austria	Kärnten	Hohe Tauern	Glocknermasiv, some meters southern from Karl-Volkert-Haus, on the slope, near the path	2124	47.0665	12.7726	Š. Pungaršek	2018-08-09	0.542437	4	10	uncongested	3
11	Luzula alpina Hoppe/multiflora (Ehrh.) Lej.	217	4x		alpine meadow	Austria	Kärnten	Hohe Tauern	Glocknermasiv, some meters southern from Karl-Volkert-Haus, on the slope, near the path	2127	47.0665	12.7726	Š. Pungaršek	2018-08-09	0.557555	6	14	uncongested	4
11	Luzula alpina Hoppe/multiflora (Ehrh.) Lej.	218	4x		alpine meadow	Austria	Kärnten	Hohe Tauern	Glocknermasiv, some meters southern from Karl-Volkert-Haus, on the slope, near the path	2127	47.0665	12.7726	Š. Pungaršek	2018-08-09	0.55146	no leaves	2	congested	0
11	Luzula alpina Hoppe/multiflora (Ehrh.) Lej.	219	4x		alpine meadow	Austria	Kärnten	Hohe Tauern	Glocknermasiv, some meters southern from Karl-Volkert-Haus, on the slope, near the path	2129	47.0665	12.7726	Š. Pungaršek	2018-08-09	0.568183	2.5	2	congested	0
12	Luzula alpina Hoppe/multiflora (Ehrh.) Lej.	91	4x		acidic alpine meadow with Nardus stricta and Festuca paniculata	Austria	Kärnten	Hohe Tauern	Großfragant, near the path from Fraganter Hütte to Dionisalm	1870	46.9518	13.0233	B. Frajman, T. Bačič, J. Dolenc Koce, Š. Pungaršek	2018-07-25	0.544871	4	19	uncongested	2
12	Luzula alpina Hoppe/multiflora (Ehrh.) Lej.	92	4x		acidic alpine meadow with Nardus stricta and Festuca paniculata	Austria	Kärnten	Hohe Tauern	Großfragant, near the path from Fraganter Hütte to Dionisalm	1863	46.9517	13.0233	B. Frajman, T. Bačič, J. Dolenc Koce, Š. Pungaršek	2018-07-25	0.545033	4	12	uncongested	4
12	Luzula multiflora (Ehrh.) Lej.	93	6x		acidic alpine meadow with Nardus stricta and Festuca paniculata	Austria	Kärnten	Hohe Tauern	Großfragant, near the path from Fraganter Hütte to Dionisalm	1856	46.9663	13.0233	B. Frajman, T. Bačič, J. Dolenc Koce, Š. Pungaršek	2018-07-25	0.783794	4	0	congested	0
12	Luzula alpina Hoppe/multiflora (Ehrh.) Lej.	94	4x		acidic alpine meadow with Nardus stricta and Festuca paniculata	Austria	Kärnten	Hohe Tauern	Großfragant, near the path from Fraganter Hütte to Dionisalm	1861	46.9663	13.0233	B. Frajman, T. Bačič, J. Dolenc Koce, Š. Pungaršek	2018-07-25	0.547236	4	2	congested	0
12	Luzula alpina Hoppe/multiflora (Ehrh.) Lej.	95	4x		acidic alpine meadow with Nardus stricta and Festuca paniculata	Austria	Kärnten	Hohe Tauern	Großfragant, near the path from Fraganter Hütte to Dionisalm	1851	46.9662	13.0233	B. Frajman, T. Bačič, J. Dolenc Koce, Š. Pungaršek	2018-07-25	0.544001	3	13	uncongested	2
12	Luzula alpina Hoppe/multiflora (Ehrh.) Lej.	96	4x		acidic alpine meadow with Nardus stricta and Festuca paniculata	Austria	Kärnten	Hohe Tauern	Großfragant, near the path from Fraganter Hütte to Dionisalm	1863	46.9519	13.0232	B. Frajman, T. Bačič, J. Dolenc Koce, Š. Pungaršek	2018-07-25	0.545867	4	5	uncongested	2
12	Luzula alpina Hoppe/multiflora (Ehrh.) Lej.	97	4x		acidic alpine meadow with Nardus stricta and Festuca paniculata	Austria	Kärnten	Hohe Tauern	Großfragant, near the path from Fraganter Hütte to Dionisalm	1865	46.9519	13.0232	B. Frajman, T. Bačič, J. Dolenc Koce, Š. Pungaršek	2018-07-25	0.541219	3	7	congested	1
12	Luzula alpina Hoppe/multiflora (Ehrh.) Lej.	102	4x		acidic alpine meadow with Nardus stricta and Festuca paniculata	Austria	Kärnten	Hohe Tauern	Großfragant, near the path from Fraganter Hütte to Dionisalm	1871	46.952	13.023	B. Frajman, T. Bačič, J. Dolenc Koce, Š. Pungaršek	2018-07-25	0.534137	3	13	uncongested	2
12	Luzula multiflora (Ehrh.) Lej.	105	4x		acidic alpine meadow with Nardus stricta and Festuca paniculata	Austria	Kärnten	Hohe Tauern	Großfragant, near the path from Fraganter Hütte to Dionisalm	1871	46.952	13.0229	B. Frajman, T. Bačič, J. Dolenc Koce, Š. Pungaršek	2018-07-25	0.544115	2	6	congested	1
12	Luzula alpina Hoppe	106	4x	12 AL+ 24 BL	acidic alpine meadow with Nardus stricta and Festuca paniculata	Austria	Kärnten	Hohe Tauern	Großfragant, near the path from Fraganter Hütte to Dionisalm	1878	46.9521	13.023	B. Frajman, T. Bačič, J. Dolenc Koce, Š. Pungaršek	2018-07-25	0.533639	4	22	uncongested	5
12	Luzula sudetica DC.	108	2x		lowland bog, marshland with several springs	Austria	Kärnten	Hohe Tauern	Großfragant, few meters southern from Dionisalm	1812	46.9543	13.0235	B. Frajman, T. Bačič, J. Dolenc Koce, Š. Pungaršek	2018-07-25	0.254126
12	Luzula sudetica DC.	109	2x		lowland bog, marshland with several springs	Austria	Kärnten	Hohe Tauern	Großfragant, few meters southern from Dionisalm	1809	46.9542	13.0235	B. Frajman, T. Bačič, J. Dolenc Koce, Š. Pungaršek	2018-07-25	0.257664
12	Luzula sudetica DC.	110	2x		lowland bog, marshland with several springs	Austria	Kärnten	Hohe Tauern	Großfragant, few meters southern from Dionisalm	1806	46.9537	13.0235	B. Frajman, T. Bačič, J. Dolenc Koce, Š. Pungaršek	2018-07-25	0.256936
12	Luzula sudetica DC.	119	2x		lowland bog, marshland with several springs	Austria	Kärnten	Hohe Tauern	Großfragant, few meters southern from Dionisalm	1805	46.953	13.0236	B. Frajman, T. Bačič, J. Dolenc Koce, Š. Pungaršek	2018-07-25	0.260946
12	Luzula sudetica DC.	120	2x		lowland bog, marshland with several springs	Austria	Kärnten	Hohe Tauern	Großfragant, few meters southern from Dionisalm	1810	46.9528	13.0236	B. Frajman, T. Bačič, J. Dolenc Koce, Š. Pungaršek	2018-07-25	0.257992
12	Luzula sudetica DC.	121	2x		lowland bog, marshland with several springs	Austria	Kärnten	Hohe Tauern	Großfragant, few meters southern from Dionisalm	1811	46.9522	13.0239	B. Frajman, T. Bačič, J. Dolenc Koce, Š. Pungaršek	2018-07-25	0.257732
12	Luzula sudetica DC.	122	2x		lowland bog, marshland with several springs	Austria	Kärnten	Hohe Tauern	Großfragant, few meters southern from Dionisalm	1809	46.9522	13.0239	B. Frajman, T. Bačič, J. Dolenc Koce, Š. Pungaršek	2018-07-25	0.262028
12	Luzula sudetica DC.	123	2x		lowland bog, marshland with several springs	Austria	Kärnten	Hohe Tauern	Großfragant, few meters southern from Dionisalm	1803	46.9522	13.0239	B. Frajman, T. Bačič, J. Dolenc Koce, Š. Pungaršek	2018-07-25	0.256477
12	Luzula sudetica DC.	124	2x		lowland bog, marshland with several springs	Austria	Kärnten	Hohe Tauern	Großfragant, few meters southern from Dionisalm	1806	46.952	13.0239	B. Frajman, T. Bačič, J. Dolenc Koce, Š. Pungaršek	2018-07-25	0.253207
12	Luzula alpina Hoppe/multiflora (Ehrh.) Lej.	125	4x		acidic meadow with Nardus stricta	Austria	Kärnten	Hohe Tauern	Großfragant, in front of the hut Fraganterhütte	1815	46.9593	13.0273	B. Frajman, T. Bačič, J. Dolenc Koce, Š. Pungaršek	2018-07-26	0.534221	3.5	3	congested	0
12	Luzula alpina Hoppe/multiflora (Ehrh.) Lej.	126	4x		acidic meadow with Nardus stricta	Austria	Kärnten	Hohe Tauern	Großfragant, in front of the hut Fraganterhütte	1817	46.959	13.0273	B. Frajman, T. Bačič, J. Dolenc Koce, Š. Pungaršek	2018-07-26	0.556015	4	1	congested	0
12	Luzula alpina Hoppe/multiflora (Ehrh.) Lej.	127	4x		on the slope above the road, under Alnus viridis	Austria	Kärnten	Hohe Tauern	Großfragant, above the road from Fraganthütte to Eggerhütte	1871	46.9556	13.0229	B. Frajman, T. Bačič, J. Dolenc Koce, Š. Pungaršek	2018-07-26	0.568234	4.5	20	uncongested	3
12	Luzula exspectata Bačič & Jogan	128	2x		on the slope above the road, under Alnus viridis	Austria	Kärnten	Hohe Tauern	Großfragant, above the road from Fraganthütte to Eggerhütte	1914	46.9579	13.0202	B. Frajman, T. Bačič, J. Dolenc Koce, Š. Pungaršek	2018-07-26	0.255996
12	Luzula alpina Hoppe/multiflora (Ehrh.) Lej.	129	4x		alpine dwarf schrub heath with Rhododendron ferrugineum and Vaccinium gaultherioides	Austria	Kärnten	Hohe Tauern	Großfragant, few meters under the hut Koflerhütte	2042	46.959	13.0161	B. Frajman, T. Bačič, J. Dolenc Koce, Š. Pungaršek	2018-07-26	0.554269	3	2	congested	0
12	Luzula alpina Hoppe/multiflora (Ehrh.) Lej.	130	4x		alpine dwarf schrub heath with Rhododendron ferrugineum and Vaccinium gaultherioides	Austria	Kärnten	Hohe Tauern	Großfragant, few meters under the hut Koflerhütte	2046	46.9589	13.0161	B. Frajman, T. Bačič, J. Dolenc Koce, Š. Pungaršek	2018-07-26	0.553674	4.5	3	congested	0
12	Luzula alpina Hoppe/multiflora (Ehrh.) Lej.	131	4x		alpine dwarf schrub heath with Rhododendron ferrugineum and Vaccinium gaultherioides	Austria	Kärnten	Hohe Tauern	Großfragant, few meters under the hut Koflerhütte	2045	46.959	13.016	B. Frajman, T. Bačič, J. Dolenc Koce, Š. Pungaršek	2018-07-26	0.537236	3	2	congested	0
12	Luzula alpina Hoppe/multiflora (Ehrh.) Lej.	132	4x		alpine dwarf schrub heath with Rhododendron ferrugineum and Vaccinium gaultherioides	Austria	Kärnten	Hohe Tauern	Großfragant, few meters under the hut Koflerhütte	2047	46.959	13.0159	B. Frajman, T. Bačič, J. Dolenc Koce, Š. Pungaršek	2018-07-26	0.552387	3	14	uncongested	2
12	Luzula alpina Hoppe/multiflora (Ehrh.) Lej.	133	4x		alpine dwarf schrub heath with Rhododendron ferrugineum and Vaccinium gaultherioides	Austria	Kärnten	Hohe Tauern	Großfragant, few meters under the hut Koflerhütte	2052	46.9591	13.0158	B. Frajman, T. Bačič, J. Dolenc Koce, Š. Pungaršek	2018-07-26	0.55825	3	1	congested	0
12	Luzula alpina Hoppe/multiflora (Ehrh.) Lej.	140	4x		alpine dwarf schrub heath with Rhododendron ferrugineum and Vaccinium gaultherioides	Austria	Kärnten	Hohe Tauern	Großfragant, few meters under the hut Koflerhütte	2052	46.9592	13.0157	B. Frajman, T. Bačič, J. Dolenc Koce, Š. Pungaršek	2018-07-26	0.550655	4	10	congested	1
12	Luzula alpina Hoppe/multiflora (Ehrh.) Lej.	141	4x		alpine dwarf schrub heath with Rhododendron ferrugineum and Vaccinium gaultherioides	Austria	Kärnten	Hohe Tauern	Großfragant, few meters under the hut Koflerhütte	2057	46.9596	13.0157	B. Frajman, T. Bačič, J. Dolenc Koce, Š. Pungaršek	2018-07-26	0.556584	4	1	congested	0
12	Luzula alpina Hoppe/multiflora (Ehrh.) Lej.	142	4x		alpine dwarf schrub heath with Rhododendron ferrugineum and Vaccinium gaultherioides	Austria	Kärnten	Hohe Tauern	Großfragant, few meters under the hut Koflerhütte	2057	46.9596	13.0157	B. Frajman, T. Bačič, J. Dolenc Koce, Š. Pungaršek	2018-07-26	0.550474	4	3	congested	0
12	Luzula alpina Hoppe/multiflora (Ehrh.) Lej.	143	4x		alpine dwarf schrub heath with Rhododendron ferrugineum and Vaccinium gaultherioides	Austria	Kärnten	Hohe Tauern	Großfragant, few meters under the hut Koflerhütte	2060	46.9596	13.0156	B. Frajman, T. Bačič, J. Dolenc Koce, Š. Pungaršek	2018-07-26	0.546308	3.5	2	congested	0
12	Luzula alpina Hoppe/multiflora (Ehrh.) Lej.	144	4x		alpine dwarf schrub heath with Rhododendron ferrugineum and Vaccinium gaultherioides	Austria	Kärnten	Hohe Tauern	Großfragant, few meters under the hut Koflerhütte	2062	46.9596	13.0155	B. Frajman, T. Bačič, J. Dolenc Koce, Š. Pungaršek	2018-07-26	0.566991	4	2	congested	0
12	Luzula alpina Hoppe/multiflora (Ehrh.) Lej.	145	4x		acidic meadow and pasture with Nardus stricta	Austria	Kärnten	Hohe Tauern	Großfragant, under and above the road near Fraganterhütte (road to Eggerhütte)	1834	46.952	13.0256	B. Frajman, T. Bačič, J. Dolenc Koce, Š. Pungaršek	2018-07-26	0.554309	3	1	congested	0
12	Luzula alpina Hoppe/multiflora (Ehrh.) Lej.	146	4x		acidic meadow and pasture with Nardus stricta	Austria	Kärnten	Hohe Tauern	Großfragant, under and above the road near Fraganterhütte (road to Eggerhütte)	1833	46.9519	13.0256	B. Frajman, T. Bačič, J. Dolenc Koce, Š. Pungaršek	2018-07-26	0.535955	5	14	uncongested	3
12	Luzula alpina Hoppe/multiflora (Ehrh.) Lej.	147	4x		acidic meadow and pasture with Nardus stricta	Austria	Kärnten	Hohe Tauern	Großfragant, under and above the road near Fraganterhütte (road to Eggerhütte)	1825	46.9519	13.0258	B. Frajman, T. Bačič, J. Dolenc Koce, Š. Pungaršek	2018-07-26	0.547991	4	9	congested	2
12	Luzula alpina Hoppe/multiflora (Ehrh.) Lej.	148	4x		acidic meadow and pasture with Nardus stricta	Austria	Kärnten	Hohe Tauern	Großfragant, under and above the road near Fraganterhütte (road to Eggerhütte)	1826	46.9519	13.0259	B. Frajman, T. Bačič, J. Dolenc Koce, Š. Pungaršek	2018-07-26	0.545168	3	2	congested	0
12	Luzula alpina Hoppe/multiflora (Ehrh.) Lej.	149	4x		acidic meadow and pasture with Nardus stricta	Austria	Kärnten	Hohe Tauern	Großfragant, under and above the road near Fraganterhütte (road to Eggerhütte)	1829	46.962	13.0269	B. Frajman, T. Bačič, J. Dolenc Koce, Š. Pungaršek	2018-07-26	0.558904	4	2	congested	0
12	Luzula multiflora (Ehrh.) Lej.	150	4x	24 AL	acidic meadow and pasture with Nardus stricta	Austria	Kärnten	Hohe Tauern	Großfragant, under and above the road near Fraganterhütte (road to Eggerhütte)	1815	46.962	13.0269	B. Frajman, T. Bačič, J. Dolenc Koce, Š. Pungaršek	2018-07-26	0.555619	4	2	congested	0
13	Luzula multiflora (Ehrh.) Lej.	355	6x		acidic pasture with Nardus stricta	Austria	Salzburg	Niedere Tauern	Muhr, Rotgülden, Muritzenalm	1600.83	47.1332	13.3983	Š. in I. Pungaršek	2019-08-07	0.796173	3.5	20	uncongested	2
13	Luzula multiflora (Ehrh.) Lej.	356	6x		acidic pasture with Nardus stricta	Austria	Salzburg	Niedere Tauern	Muhr, Rotgülden, Muritzenalm	1601.76	47.1332	13.3984	Š. in I. Pungaršek	2019-08-07	0.806457	3	14	uncongested	3
13	Luzula multiflora (Ehrh.) Lej.	357	6x		acidic pasture with Nardus stricta	Austria	Salzburg	Niedere Tauern	Muhr, Rotgülden, Muritzenalm	1589.09	47.1333	13.3984	Š. in I. Pungaršek	2019-08-07	0.804923	3	14	uncongested	4
13	Luzula multiflora (Ehrh.) Lej.	358	6x		acidic pasture with Nardus stricta	Austria	Salzburg	Niedere Tauern	Muhr, Rotgülden, Muritzenalm	1590.05	47.1332	13.3985	Š. in I. Pungaršek	2019-08-07	0.807087	4	13	uncongested	4
13	Luzula multiflora (Ehrh.) Lej.	359	6x		acidic pasture with Nardus stricta	Austria	Salzburg	Niedere Tauern	Muhr, Rotgülden, Muritzenalm	1584.75	47.1332	13.3986	Š. in I. Pungaršek	2019-08-07	0.816787	2.5	23	uncongested	5
13	Luzula multiflora (Ehrh.) Lej.	360	6x		acidic pasture with Nardus stricta	Austria	Salzburg	Niedere Tauern	Muhr, Rotgülden, Muritzenalm	1573.08	47.1332	13.3986	Š. in I. Pungaršek	2019-08-07	0.799077	2.5	24	uncongested	4
13	Luzula multiflora (Ehrh.) Lej.	361	6x		acidic pasture with Nardus stricta	Austria	Salzburg	Niedere Tauern	Muhr, Rotgülden, Muritzenalm	1576.01	47.1332	13.3987	Š. in I. Pungaršek	2019-08-07	0.77115	3	17	uncongested	2
13	Luzula alpina Hoppe/multiflora (Ehrh.) Lej.	362	4x		acidic pasture with Nardus stricta	Austria	Salzburg	Niedere Tauern	Muhr, Rotgülden, Muritzenalm	1547.77	47.133	13.3994	Š. in I. Pungaršek	2019-08-07	0.546937	3	14	uncongested	3
13	Luzula alpina Hoppe/multiflora (Ehrh.) Lej.	363	4x		acidic pasture with Nardus stricta	Austria	Salzburg	Niedere Tauern	Muhr, Rotgülden, Muritzenalm	1561.77	47.133	13.3993	Š. in I. Pungaršek	2019-08-07	0.547024	4	13	uncongested	3
13	Luzula multiflora (Ehrh.) Lej.	364	6x		acidic pasture with Nardus stricta	Austria	Salzburg	Niedere Tauern	Muhr, Rotgülden, Muritzenalm	1571.54	47.133	13.3994	Š. in I. Pungaršek	2019-08-07	0.798375	2	12	uncongested	3
14	Luzula multiflora (Ehrh.) Lej.	278	6x		alpine pasture on calcareous soil	Austria	Steiermark	Totes Gebirge	Liezen, Bad Mitterndorf, Tauplitzalm, on the pasture on Tauplitzalm	1615	47.5925	13.9914	Š. in I. Pungaršek	2019-07-29	0.810023	3	11	congested	1
14	Luzula exspectata Bačič & Jogan	284	2x		alpine pasture on calcareous soil	Austria	Steiermark	Totes Gebirge	Liezen, Bad Mitterndorf, Tauplitzalm, on the pasture on Tauplitzalm	1609.55	47.5925	13.9914	Š. in I. Pungaršek	2019-07-29	0.262526
14	Luzula exspectata Bačič & Jogan	285	2x		alpine pasture on calcareous soil	Austria	Steiermark	Totes Gebirge	Liezen, Bad Mitterndorf, Tauplitzalm, on the pasture on Tauplitzalm	1608.91	47.5926	13.9914	Š. in I. Pungaršek	2019-07-29	0.264892
14	Luzula multiflora (Ehrh.) Lej.	292	6x		alpine pasture on calcareous soil	Austria	Steiermark	Totes Gebirge	Liezen, Bad Mitterndorf, Tauplitzalm, on the pasture on Tauplitzalm	1611.23	47.5926	13.9914	Š. in I. Pungaršek	2019-07-29	0.804899	2.5	7	congested	1
14	Luzula exspectata Bačič & Jogan	293	2x		alpine pasture on calcareous soil	Austria	Steiermark	Totes Gebirge	Liezen, Bad Mitterndorf, Tauplitzalm, on the pasture on Tauplitzalm	1617.56	47.5926	13.9914	Š. in I. Pungaršek	2019-07-29	0.261917
14	Luzula exspectata Bačič & Jogan	294	2x		alpine pasture on calcareous soil	Austria	Steiermark	Totes Gebirge	Liezen, Bad Mitterndorf, Tauplitzalm, on the pasture on Tauplitzalm	1613.81	47.5926	13.9914	Š. in I. Pungaršek	2019-07-29	0.26126
14	Luzula exspectata Bačič & Jogan	295	2x		alpine pasture on calcareous soil	Austria	Steiermark	Totes Gebirge	Liezen, Bad Mitterndorf, Tauplitzalm, on the pasture on Tauplitzalm	1612.81	47.5926	13.9914	Š. in I. Pungaršek	2019-07-29	0.259374
14	Luzula exspectata Bačič & Jogan	297	2x		alpine pasture on calcareous soil	Austria	Steiermark	Totes Gebirge	Liezen, Bad Mitterndorf, Tauplitzalm, on the pasture on Tauplitzalm	1607.74	47.5926	13.9915	Š. in I. Pungaršek	2019-07-29	0.262112
14	Luzula exspectata Bačič & Jogan	298	2x		alpine pasture on calcareous soil	Austria	Steiermark	Totes Gebirge	Liezen, Bad Mitterndorf, Tauplitzalm, on the pasture on Tauplitzalm	1604.22	47.5926	13.9914	Š. in I. Pungaršek	2019-07-29	0.263102
15	Luzula sudetica DC.	299	2x		marshland with several springs	Austria	Steiermark	Rottenmanner and Wölzer Tauern	Liezen, Donnersbach, Planneralm, aprox. 300 m eastern from the rescue station, near the path to Plannersee	1608.09	47.4056	14.2021	Š. in I. Pungaršek	2019-07-30	0.264759
15	Luzula sudetica DC.	301	2x		marshland with several springs	Austria	Steiermark	Rottenmanner and Wölzer Tauern	Liezen, Donnersbach, Planneralm, aprox. 300 m eastern from the rescue station, near the path to Plannersee	1608.09	47.4056	14.202	Š. in I. Pungaršek	2019-07-30	0.262788
15	Luzula sudetica DC.	302	2x		marshland with several springs	Austria	Steiermark	Rottenmanner and Wölzer Tauern	Liezen, Donnersbach, Planneralm, aprox. 300 m eastern from the rescue station, near the path to Plannersee	1609.41	47.4056	14.2021	Š. in I. Pungaršek	2019-07-30	0.262619
15	Luzula sudetica DC.	303	2x		marshland with several springs	Austria	Steiermark	Rottenmanner and Wölzer Tauern	Liezen, Donnersbach, Planneralm, aprox. 300 m eastern from the rescue station, near the path to Plannersee	1607.24	47.4056	14.2021	Š. in I. Pungaršek	2019-07-30	0.263365
15	Luzula sudetica DC.	304	2x		marshland with several springs	Austria	Steiermark	Rottenmanner and Wölzer Tauern	Liezen, Donnersbach, Planneralm, aprox. 300 m eastern from the rescue station, near the path to Plannersee	1609.99	47.4056	14.2021	Š. in I. Pungaršek	2019-07-30	0.262662
15	Luzula multiflora (Ehrh.) Lej.	305	4x	24 AL	alpine dwarf schrub heath with Loiseleuria procumbens and Vaccinium gaultherioides and alpine meadow with Valeriana celtica	Austria	Steiermark	Rottenmanner and Wölzer Tauern	Liezen, Donnersbach, Planneralm, near the path from Plannersee to Planner Knot, few meters western from Planner Knot	1967.96	47.412	14.2193	Š. in I. Pungaršek	2019-07-30	0.564797	3	2	congested	0
15	Luzula alpina Hoppe/multiflora (Ehrh.) Lej.	306	4x		alpine dwarf schrub heath with Loiseleuria procumbens and Vaccinium gaultherioides and alpine meadow with Valeriana celtica	Austria	Steiermark	Rottenmanner and Wölzer Tauern	Liezen, Donnersbach, Planneralm, near the path from Plannersee to Planner Knot, few meters western from Planner Knot	1973.9	47.412	14.2193	Š. in I. Pungaršek	2019-07-30	0.561985	3.5	4	congested	0
15	Luzula alpina Hoppe/multiflora (Ehrh.) Lej.	307	4x		alpine dwarf schrub heath with Loiseleuria procumbens and Vaccinium gaultherioides and alpine meadow with Valeriana celtica	Austria	Steiermark	Rottenmanner and Wölzer Tauern	Liezen, Donnersbach, Planneralm, near the path from Plannersee to Planner Knot, few meters western from Planner Knot	1966.2	47.412	14.2193	Š. in I. Pungaršek	2019-07-30	0.563261	4	5	congested	1
15	Luzula alpina Hoppe/multiflora (Ehrh.) Lej.	308	4x		alpine dwarf schrub heath with Loiseleuria procumbens and Vaccinium gaultherioides and alpine meadow with Valeriana celtica	Austria	Steiermark	Rottenmanner and Wölzer Tauern	Liezen, Donnersbach, Planneralm, near the path from Plannersee to Planner Knot, few meters western from Planner Knot	1965.89	47.412	14.2193	Š. in I. Pungaršek	2019-07-30	0.549711	3.5	10	uncongested	2
15	Luzula alpina Hoppe/multiflora (Ehrh.) Lej.	309	4x		alpine dwarf schrub heath with Loiseleuria procumbens and Vaccinium gaultherioides and alpine meadow with Valeriana celtica	Austria	Steiermark	Rottenmanner and Wölzer Tauern	Liezen, Donnersbach, Planneralm, near the path from Plannersee to Planner Knot, few meters western from Planner Knot	1974.39	47.412	14.2194	Š. in I. Pungaršek	2019-07-30	0.570214	3	3	congested	0
15	Luzula alpina Hoppe/multiflora (Ehrh.) Lej.	310	4x		alpine dwarf schrub heath with Loiseleuria procumbens and Vaccinium gaultherioides and alpine meadow with Valeriana celtica	Austria	Steiermark	Rottenmanner and Wölzer Tauern	Liezen, Donnersbach, Planneralm, near the path from Plannersee to Planner Knot, few meters western from Planner Knot	1974.14	47.412	14.2194	Š. in I. Pungaršek	2019-07-30	0.567113	3	1	congested	0
15	Luzula alpina Hoppe/multiflora (Ehrh.) Lej.	311	4x		alpine dwarf schrub heath with Loiseleuria procumbens and Vaccinium gaultherioides and alpine meadow with Valeriana celtica	Austria	Steiermark	Rottenmanner and Wölzer Tauern	Liezen, Donnersbach, Planneralm, near the path from Plannersee to Planner Knot, few meters western from Planner Knot	1979	47.412	14.2195	Š. in I. Pungaršek	2019-07-30	0.564537	3	1	congested	0
15	Luzula alpina Hoppe/multiflora (Ehrh.) Lej.	312	4x		alpine dwarf schrub heath with Loiseleuria procumbens and Vaccinium gaultherioides and alpine meadow with Valeriana celtica	Austria	Steiermark	Rottenmanner and Wölzer Tauern	Liezen, Donnersbach, Planneralm, near the path from Plannersee to Planner Knot, few meters western from Planner Knot	1983.79	47.4121	14.2196	Š. in I. Pungaršek	2019-07-30	0.566058	4	2	congested	0
15	Luzula alpina Hoppe/multiflora (Ehrh.) Lej.	313	4x		alpine dwarf schrub heath with Loiseleuria procumbens and Vaccinium gaultherioides and alpine meadow with Valeriana celtica	Austria	Steiermark	Rottenmanner and Wölzer Tauern	Liezen, Donnersbach, Planneralm, near the path from Plannersee to Planner Knot, few meters western from Planner Knot	1982.5	47.4121	14.2196	Š. in I. Pungaršek	2019-07-30	0.561448	3	2	congested	0
15	Luzula alpina Hoppe/multiflora (Ehrh.) Lej.	314	4x		alpine dwarf schrub heath with Loiseleuria procumbens and Vaccinium gaultherioides and alpine meadow with Valeriana celtica	Austria	Steiermark	Rottenmanner and Wölzer Tauern	Liezen, Donnersbach, Planneralm, near the path from Plannersee to Planner Knot, few meters western from Planner Knot	1984.42	47.4121	14.2195	Š. in I. Pungaršek	2019-07-30	0.558742	3	2	congested	0
15	Luzula sudetica DC.	317	2x		marshland with several springs	Austria	Steiermark	Rottenmanner and Wölzer Tauern	Liezen, Donnersbach, Planneralm, aprox. 300 m eastern from the rescue station, near the path to Plannersee	1737.76	47.4073	14.2087	Š. in I. Pungaršek	2019-07-30	0.25918
15	Luzula sudetica DC.	318	2x		marshland with several springs	Austria	Steiermark	Rottenmanner and Wölzer Tauern	Liezen, Donnersbach, Planneralm, aprox. 300 m eastern from the rescue station, near the path to Plannersee	1732.01	47.4073	14.2086	Š. in I. Pungaršek	2019-07-30	0.262501
15	Luzula sudetica DC.	319	2x		marshland with several springs	Austria	Steiermark	Rottenmanner and Wölzer Tauern	Liezen, Donnersbach, Planneralm, aprox. 300 m eastern from the rescue station, near the path to Plannersee	1737.24	47.4073	14.2086	Š. in I. Pungaršek	2019-07-30	0.260291
15	Luzula sudetica DC.	321	2x		marshland with several springs	Austria	Steiermark	Rottenmanner and Wölzer Tauern	Liezen, Donnersbach, Planneralm, aprox. 300 m eastern from the rescue station, near the path to Plannersee	1736.91	47.4073	14.2087	Š. in I. Pungaršek	2019-07-30	0.259455
15	Luzula sudetica DC.	322	2x		marshland with several springs	Austria	Steiermark	Rottenmanner and Wölzer Tauern	Liezen, Donnersbach, Planneralm, aprox. 300 m eastern from the rescue station, near the path to Plannersee	1736.92	47.4073	14.2087	Š. in I. Pungaršek	2019-07-30	0.25053
16	Luzula alpina Hoppe/multiflora (Ehrh.) Lej.	334	4x		apine pasture and a clearing in a Picea abies forest	Austria	Salzburg	Niedere Tauern	Tamsweg, Ludlalm near Prebersee and near the path to Preberalm, aprox. 200 m northern and 200 m western from the lake	1592.06	47.1895	13.8556	Š. in I. Pungaršek	2019-08-06	0.531922	3	40	uncongested	6
16	Luzula multiflora (Ehrh.) Lej.	335	6x		apine pasture and a clearing in a Picea abies forest	Austria	Salzburg	Niedere Tauern	Tamsweg, Ludlalm near Prebersee and near the path to Preberalm, aprox. 200 m northern and 200 m western from the lake	1593.25	47.1894	13.8555	Š. in I. Pungaršek	2019-08-06	0.789693	4	3	congested	0
16	Luzula alpina Hoppe/multiflora (Ehrh.) Lej.	336	4x		apine pasture and a clearing in a Picea abies forest	Austria	Salzburg	Niedere Tauern	Tamsweg, Ludlalm near Prebersee and near the path to Preberalm, aprox. 200 m northern and 200 m western from the lake	1590.91	47.1895	13.8556	Š. in I. Pungaršek	2019-08-06	0.535782	2	12	uncongested	2
16	Luzula multiflora (Ehrh.) Lej.	337	6x		apine pasture and a clearing in a Picea abies forest	Austria	Salzburg	Niedere Tauern	Tamsweg, Ludlalm near Prebersee and near the path to Preberalm, aprox. 200 m northern and 200 m western from the lake	1595.7	47.1895	13.8557	Š. in I. Pungaršek	2019-08-06	0.795496	3	19	uncongested	3
16	Luzula alpina Hoppe/multiflora (Ehrh.) Lej.	338	4x		apine pasture and a clearing in a Picea abies forest	Austria	Salzburg	Niedere Tauern	Tamsweg, Ludlalm near Prebersee and near the path to Preberalm, aprox. 200 m northern and 200 m western from the lake	1597.94	47.1895	13.8557	Š. in I. Pungaršek	2019-08-06	0.544246	4.5	2	congested	0
16	Luzula multiflora (Ehrh.) Lej.	339	6x		apine pasture and a clearing in a Picea abies forest	Austria	Salzburg	Niedere Tauern	Tamsweg, Ludlalm near Prebersee and near the path to Preberalm, aprox. 200 m northern and 200 m western from the lake	1552.22	47.1869	13.8518	Š. in I. Pungaršek	2019-08-06	0.787645	3	7	uncongested	2
16	Luzula multiflora (Ehrh.) Lej.	340	6x		apine pasture and a clearing in a Picea abies forest	Austria	Salzburg	Niedere Tauern	Tamsweg, Ludlalm near Prebersee and near the path to Preberalm, aprox. 200 m northern and 200 m western from the lake	1547.58	47.1869	13.8518	Š. in I. Pungaršek	2019-08-06	0.789184	3	4	congested	0
16	Luzula multiflora (Ehrh.) Lej.	341	6x		apine pasture and a clearing in a Picea abies forest	Austria	Salzburg	Niedere Tauern	Tamsweg, Ludlalm near Prebersee and near the path to Preberalm, aprox. 200 m northern and 200 m western from the lake	1546.1	47.1869	13.8517	Š. in I. Pungaršek	2019-08-06	0.793326	2	13	uncongested	2
16	Luzula multiflora (Ehrh.) Lej.	342	6x		apine pasture and a clearing in a Picea abies forest	Austria	Salzburg	Niedere Tauern	Tamsweg, Ludlalm near Prebersee and near the path to Preberalm, aprox. 200 m northern and 200 m western from the lake	1547.17	47.187	13.8516	Š. in I. Pungaršek	2019-08-06	0.786644	2	11	uncongested	2
16	Luzula sudetica DC.	343	2x		peat bog and marshland along the bog	Austria	Salzburg	Niedere Tauern	Tamsweg, Ludlalm, Prebersee Moos, aprox. 100 m southwestern from the lake	1515.58	47.1839	13.854	Š. in I. Pungaršek	2019-08-06	0.263088
16	Luzula sudetica DC.	344	2x		peat bog and marshland along the bog	Austria	Salzburg	Niedere Tauern	Tamsweg, Ludlalm, Prebersee Moos, aprox. 100 m southwestern from the lake	1516.55	47.1839	13.8538	Š. in I. Pungaršek	2019-08-06	0.265577
16	Luzula sudetica DC.	345	2x		peat bog and marshland along the bog	Austria	Salzburg	Niedere Tauern	Tamsweg, Ludlalm, Prebersee Moos, aprox. 100 m southwestern from the lake	1516.9	47.184	13.8541	Š. in I. Pungaršek	2019-08-06	0.260465
16	Luzula sudetica DC.	346	2x		peat bog and marshland along the bog	Austria	Salzburg	Niedere Tauern	Tamsweg, Ludlalm, Prebersee Moos, aprox. 100 m southwestern from the lake	1521.6	47.1841	13.8541	Š. in I. Pungaršek	2019-08-06	0.261853
16	Luzula sudetica DC.	347	2x		peat bog and marshland along the bog	Austria	Salzburg	Niedere Tauern	Tamsweg, Ludlalm, Prebersee Moos, aprox. 100 m southwestern from the lake	1516.54	47.184	13.854	Š. in I. Pungaršek	2019-08-06	0.268211
16	Luzula sudetica DC.	348	2x		peat bog and marshland along the bog	Austria	Salzburg	Niedere Tauern	Tamsweg, Ludlalm, Prebersee Moos, aprox. 100 m southwestern from the lake	1521.73	47.1839	13.8534	Š. in I. Pungaršek	2019-08-06	0.264225
16	Luzula sudetica DC.	349	2x		peat bog and marshland along the bog	Austria	Salzburg	Niedere Tauern	Tamsweg, Ludlalm, Prebersee Moos, aprox. 100 m southwestern from the lake	1520.68	47.1839	13.8535	Š. in I. Pungaršek	2019-08-06	0.262795
16	Luzula sudetica DC.	350	2x		peat bog and marshland along the bog	Austria	Salzburg	Niedere Tauern	Tamsweg, Ludlalm, Prebersee Moos, aprox. 100 m southwestern from the lake	1529.1	47.1839	13.8534	Š. in I. Pungaršek	2019-08-06	0.261547
16	Luzula sudetica DC.	351	2x		peat bog and marshland along the bog	Austria	Salzburg	Niedere Tauern	Tamsweg, Ludlalm, Prebersee Moos, aprox. 100 m southwestern from the lake	1526.58	47.1839	13.8533	Š. in I. Pungaršek	2019-08-06	0.259903
16	Luzula sudetica DC.	352	2x		peat bog and marshland along the bog	Austria	Salzburg	Niedere Tauern	Tamsweg, Ludlalm, Prebersee Moos, aprox. 100 m southwestern from the lake	1520.5	47.1839	13.8532	Š. in I. Pungaršek	2019-08-06	0.263459
17	Luzula multiflora (Ehrh.) Lej.	323	4x	24 AL	acidic alpine meadow with Nardus stricta	Austria	Kärnten	Gurktaler Alpen	Turracher Höhe, near the path Barbara Weg from Turracher Höhe to Kornock	2036.32	46.912	13.8603	Š. in I. Pungaršek	2019-08-06	0.555296	3	2	congested	0
17	Luzula alpina Hoppe/multiflora (Ehrh.) Lej.	324	4x		acidic alpine meadow with Nardus stricta	Austria	Kärnten	Gurktaler Alpen	Turracher Höhe, near the path Barbara Weg from Turracher Höhe to Kornock	2031.82	46.9121	13.8603	Š. in I. Pungaršek	2019-08-06	0.558184	4	1	congested	0
17	Luzula alpina Hoppe/multiflora (Ehrh.) Lej.	325	4x		acidic alpine meadow with Nardus stricta	Austria	Kärnten	Gurktaler Alpen	Turracher Höhe, near the path Barbara Weg from Turracher Höhe to Kornock	2040.03	46.912	13.8602	Š. in I. Pungaršek	2019-08-06	0.558527	4	2	congested	0
17	Luzula alpina Hoppe/multiflora (Ehrh.) Lej.	326	4x		acidic alpine meadow with Nardus stricta	Austria	Kärnten	Gurktaler Alpen	Turracher Höhe, near the path Barbara Weg from Turracher Höhe to Kornock	2017.53	46.912	13.8601	Š. in I. Pungaršek	2019-08-06	0.558031	3	1	congested	0
17	Luzula alpina Hoppe/multiflora (Ehrh.) Lej.	327	4x		acidic alpine meadow with Nardus stricta	Austria	Kärnten	Gurktaler Alpen	Turracher Höhe, near the path Barbara Weg from Turracher Höhe to Kornock	2028.89	46.9121	13.8601	Š. in I. Pungaršek	2019-08-06	0.560483	3	2	congested	0
17	Luzula alpina Hoppe/multiflora (Ehrh.) Lej.	328	4x		acidic alpine meadow with Nardus stricta	Austria	Kärnten	Gurktaler Alpen	Turracher Höhe, near the path Barbara Weg from Turracher Höhe to Kornock	2043.99	46.9124	13.8609	Š. in I. Pungaršek	2019-08-06	0.552413	3	8	congested	1
17	Luzula alpina Hoppe/multiflora (Ehrh.) Lej.	329	4x		acidic alpine meadow with Nardus stricta	Austria	Kärnten	Gurktaler Alpen	Turracher Höhe, near the path Barbara Weg from Turracher Höhe to Kornock	2048.69	46.9124	13.861	Š. in I. Pungaršek	2019-08-06	0.557332	4	10	uncongested	2
17	Luzula alpina Hoppe/multiflora (Ehrh.) Lej.	330	4x		acidic alpine meadow with Nardus stricta	Austria	Kärnten	Gurktaler Alpen	Turracher Höhe, near the path Barbara Weg from Turracher Höhe to Kornock	2052.95	46.9127	13.8618	Š. in I. Pungaršek	2019-08-06	0.563329	4	1	congested	0
17	Luzula alpina Hoppe/multiflora (Ehrh.) Lej.	331	4x		acidic alpine meadow with Nardus stricta	Austria	Kärnten	Gurktaler Alpen	Turracher Höhe, near the path Barbara Weg from Turracher Höhe to Kornock	2054.56	46.9127	13.8618	Š. in I. Pungaršek	2019-08-06	0.555928	no leaves	1	congested	0
17	Luzula alpina Hoppe/multiflora (Ehrh.) Lej.	332	4x		acidic alpine meadow with Nardus stricta	Austria	Kärnten	Gurktaler Alpen	Turracher Höhe, near the path Barbara Weg from Turracher Höhe to Kornock	2052.24	46.9127	13.8619	Š. in I. Pungaršek	2019-08-06	0.558358	3	3	congested	0
17	Luzula alpina Hoppe/multiflora (Ehrh.) Lej.	382	4x		acidic alpine meadow	Austria	Kärnten	Gurktaler Alpen	Turracher höhe, about 500 m northern from Schoberriegel, 1 km eastern from Turracherhöhe road	2094	46.9147	13.8884	B. Frajman, P. Schönswetter, Š. Pungaršek	2016-07-21	0.540704	3	22	uncongested
17	Luzula alpina Hoppe/multiflora (Ehrh.) Lej.	383	4x		acidic alpine meadow	Austria	Kärnten	Gurktaler Alpen	Turracher höhe, about 500 m northern from Schoberriegel, 1 km eastern from Turracherhöhe road	2108	46.9142	13.8887	B. Frajman, P. Schönswetter, Š. Pungaršek	2016-07-21	0.540704	4	9	congested
17	Luzula alpina Hoppe/multiflora (Ehrh.) Lej.	384	4x		acidic alpine meadow	Austria	Kärnten	Gurktaler Alpen	Turracher höhe, about 500 m northern from Schoberriegel, 1 km eastern from Turracherhöhe road	2110	46.9141	13.8887	B. Frajman, P. Schönswetter, Š. Pungaršek	2016-07-21	0.540704	4	2	congested
17	Luzula alpina Hoppe/multiflora (Ehrh.) Lej.	385	4x		acidic alpine meadow	Austria	Kärnten	Gurktaler Alpen	Turracher höhe, about 500 m northern from Schoberriegel, 1 km eastern from Turracherhöhe road	2115	46.914	13.8888	B. Frajman, P. Schönswetter, Š. Pungaršek	2016-07-21	0.559299	4	9	congested
17	Luzula alpina Hoppe/multiflora (Ehrh.) Lej.	386	4x		acidic alpine meadow	Austria	Kärnten	Gurktaler Alpen	Turracher höhe, about 500 m northern from Schoberriegel, 1 km eastern from Turracherhöhe road	2117	46.914	13.8888	B. Frajman, P. Schönswetter, Š. Pungaršek	2016-07-21	0.559299	2	3	congested
17	Luzula alpina Hoppe/multiflora (Ehrh.) Lej.	387	4x		acidic alpine meadow	Austria	Kärnten	Gurktaler Alpen	Turracher höhe, about 500 m northern from Schoberriegel, 1 km eastern from Turracherhöhe road	2135	46.9134	13.8898	B. Frajman, P. Schönswetter, Š. Pungaršek	2016-07-21	0.559299	3	4	congested
17	Luzula alpina Hoppe/multiflora (Ehrh.) Lej.	388	4x		acidic alpine meadow	Austria	Kärnten	Gurktaler Alpen	Turracher höhe, about 500 m northern from Schoberriegel, 1 km eastern from Turracherhöhe road	2153	46.9127	13.89	B. Frajman, P. Schönswetter, Š. Pungaršek	2016-07-21	0.552178	3	10	congested
17	Luzula alpina Hoppe/multiflora (Ehrh.) Lej.	389	4x		acidic alpine meadow	Austria	Kärnten	Gurktaler Alpen	Turracher höhe, about 500 m northern from Schoberriegel, 1 km eastern from Turracherhöhe road	3183	46.9074	13.8985	B. Frajman, P. Schönswetter, Š. Pungaršek	2016-07-21	0.552178	3.5	16	uncongested
17	Luzula alpina Hoppe/multiflora (Ehrh.) Lej.	390	4x		acidic alpine meadow	Austria	Kärnten	Gurktaler Alpen	Turracher höhe, about 500 m northern from Schoberriegel, 1 km eastern from Turracherhöhe road	2162	46.909	13.8961	B. Frajman, P. Schönswetter, Š. Pungaršek	2016-07-21	0.552178	4	4	congested
17	Luzula alpina Hoppe/multiflora (Ehrh.) Lej.	391	4x		acidic alpine meadow	Austria	Kärnten	Gurktaler Alpen	Turracher höhe, about 500 m northern from Schoberriegel, 1 km eastern from Turracherhöhe road		46.9085	13.9066	B. Frajman, P. Schönswetter, Š. Pungaršek	2016-07-22	0.530892
17	Luzula alpina Hoppe/multiflora (Ehrh.) Lej.	392	4x		acidic alpine meadow	Austria	Kärnten	Gurktaler Alpen	Turracher höhe, about 500 m northern from Schoberriegel, 1 km eastern from Turracherhöhe road	2148	46.9085	13.9066	B. Frajman, P. Schönswetter, Š. Pungaršek	2016-07-21	0.530892	3	19	uncongested
17	Luzula alpina Hoppe/multiflora (Ehrh.) Lej.	393	4x		subalpine pasture	Austria	Kärnten	Gurktaler Alpen	about 300 m eastern from Turracherhöhe road, near the hut The Sonnalm Hütte	2147	46.9085	13.9066	B. Frajman, P. Schönswetter, Š. Pungaršek	2016-07-21	0.561182	3.5	8	congested
17	Luzula alpina Hoppe/multiflora (Ehrh.) Lej.	394	4x		subalpine pasture	Austria	Kärnten	Gurktaler Alpen	about 300 m eastern from Turracherhöhe road, near the hut The Sonnalm Hütte	2153	46.9089	13.9071	B. Frajman, P. Schönswetter, Š. Pungaršek	2016-07-21	0.561182	4	0	congested
17	Luzula alpina Hoppe/multiflora (Ehrh.) Lej.	395	4x		subalpine pasture	Austria	Kärnten	Gurktaler Alpen	about 300 m eastern from Turracherhöhe road, near the hut The Sonnalm Hütte	2171	46.9094	13.9078	B. Frajman, P. Schönswetter, Š. Pungaršek	2016-07-21	0.561182	3.5	3	congested
17	Luzula alpina Hoppe/multiflora (Ehrh.) Lej.	396	4x		subalpine pasture	Austria	Kärnten	Gurktaler Alpen	about 300 m eastern from Turracherhöhe road, near the hut The Sonnalm Hütte	2178	46.9094	13.9078	B. Frajman, P. Schönswetter, Š. Pungaršek	2016-07-21	0.530183	3.5	25	uncongested
17	Luzula alpina Hoppe/multiflora (Ehrh.) Lej.	397	4x		subalpine pasture	Austria	Kärnten	Gurktaler Alpen	about 300 m eastern from Turracherhöhe road, near the hut The Sonnalm Hütte	2021	46.9165	13.8874	B. Frajman, P. Schönswetter, Š. Pungaršek	2016-07-21	0.5198	3.5	3	congested
17	Luzula alpina Hoppe/multiflora (Ehrh.) Lej.	398	4x		subalpine pasture	Austria	Kärnten	Gurktaler Alpen	about 300 m eastern from Turracherhöhe road, near the hut The Sonnalm Hütte	2020	46.9164	13.8874	B. Frajman, P. Schönswetter, Š. Pungaršek	2016-07-21	0.542922	3	9	congested
17	Luzula alpina Hoppe/multiflora (Ehrh.) Lej.	399	4x		subalpine pasture	Austria	Kärnten	Gurktaler Alpen	about 300 m eastern from Turracherhöhe road, near the hut The Sonnalm Hütte	1972	46.9178	13.8864	B. Frajman, P. Schönswetter, Š. Pungaršek	2016-07-21	0.554395	3	2.5	congested
17	Luzula alpina Hoppe/multiflora (Ehrh.) Lej.	400	4x		subalpine pasture	Austria	Kärnten	Gurktaler Alpen	about 300 m eastern from Turracherhöhe road, near the hut The Sonnalm Hütte	1961	46.9177	13.8865	B. Frajman, P. Schönswetter, Š. Pungaršek	2016-07-21	0.554395	4	2	congested
17	Luzula alpina Hoppe/multiflora (Ehrh.) Lej.	401	4x		subalpine pasture	Austria	Kärnten	Gurktaler Alpen	about 300 m eastern from Turracherhöhe road, near the hut The Sonnalm Hütte	1964	46.9177	13.8864	B. Frajman, P. Schönswetter, Š. Pungaršek	2016-07-21	0.554395	2.2	2	congested
17	Luzula alpina Hoppe/multiflora (Ehrh.) Lej.	402	4x		subalpine pasture	Austria	Kärnten	Gurktaler Alpen	about 300 m eastern from Turracherhöhe road, near the hut The Sonnalm Hütte	1951	46.9181	13.886	B. Frajman, P. Schönswetter, Š. Pungaršek	2016-07-21	0.557617	4	2	congested
17	Luzula alpina Hoppe/multiflora (Ehrh.) Lej.	403	4x		subalpine pasture	Austria	Kärnten	Gurktaler Alpen	about 300 m eastern from Turracherhöhe road, near the hut The Sonnalm Hütte	1944	46.9181	13.886	B. Frajman, P. Schönswetter, Š. Pungaršek	2016-07-21	0.557617	2.5	3	congested
17	Luzula alpina Hoppe/multiflora (Ehrh.) Lej.	404	4x		subalpine pasture	Austria	Kärnten	Gurktaler Alpen	about 300 m eastern from Turracherhöhe road, near the hut The Sonnalm Hütte	1931	46.9181	13.8856	B. Frajman, P. Schönswetter, Š. Pungaršek	2016-07-21	0.557617	3.5	4	congested
17	Luzula sudetica DC.	405	2x		peat bog	Austria	Kärnten	Gurktaler Alpen	Turracher höhe, 200 m eastern from the Turachersee, northern from the hut Sonnalm hütte	1849	46.9189	13.883	B. Frajman, P. Schönswetter, Š. Pungaršek	2016-07-21	0.262147
17	Luzula sudetica DC.	406	2x		peat bog	Austria	Kärnten	Gurktaler Alpen	Turracher höhe, 200 m eastern from the Turachersee, northern from the hut Sonnalm hütte	1846	46.9189	13.8829	B. Frajman, P. Schönswetter, Š. Pungaršek	2016-07-21	0.262147
17	Luzula sudetica DC.	407	2x		peat bog	Austria	Kärnten	Gurktaler Alpen	Turracher höhe, 200 m eastern from the Turachersee, northern from the hut Sonnalm hütte	1853	46.9189	13.8829	B. Frajman, P. Schönswetter, Š. Pungaršek	2016-07-21	0.262147
17	Luzula sudetica DC.	408	2x		peat bog	Austria	Kärnten	Gurktaler Alpen	Turracher höhe, 200 m eastern from the Turachersee, northern from the hut Sonnalm hütte	1847	46.919	13.8829	B. Frajman, P. Schönswetter, Š. Pungaršek	2016-07-21	0.262735
17	Luzula sudetica DC.	409	2x		peat bog	Austria	Kärnten	Gurktaler Alpen	Turracher höhe, 200 m eastern from the Turachersee, northern from the hut Sonnalm hütte	1849	46.919	13.8829	B. Frajman, P. Schönswetter, Š. Pungaršek	2016-07-21	0.262735
17	Luzula sudetica DC.	410	2x		peat bog	Austria	Kärnten	Gurktaler Alpen	Turracher höhe, 200 m eastern from the Turachersee, northern from the hut Sonnalm hütte	1832	46.9183	13.8806	B. Frajman, P. Schönswetter, Š. Pungaršek	2016-07-21	0.262735
17	Luzula sudetica DC.	411	2x		peat bog	Austria	Kärnten	Gurktaler Alpen	Turracher höhe, 200 m eastern from the Turachersee, northern from the hut Sonnalm hütte	1838	46.9186	13.8806	B. Frajman, P. Schönswetter, Š. Pungaršek	2016-07-21	0.266419
17	Luzula sudetica DC.	412	2x		peat bog	Austria	Kärnten	Gurktaler Alpen	Turracher höhe, 200 m eastern from the Turachersee, northern from the hut Sonnalm hütte	1836	46.9185	13.8807	B. Frajman, P. Schönswetter, Š. Pungaršek	2016-07-21	0.266419
17	Luzula sudetica DC.	413	2x		peat bog	Austria	Kärnten	Gurktaler Alpen	Turracher höhe, 200 m eastern from the Turachersee, northern from the hut Sonnalm hütte	1837	46.9184	13.8806	B. Frajman, P. Schönswetter, Š. Pungaršek	2016-07-21	0.263862
17	Luzula sudetica DC.	414	2x		peat bog	Austria	Kärnten	Gurktaler Alpen	Turracher höhe, 200 m eastern from the Turachersee, northern from the hut Sonnalm hütte	1835	46.9181	13.8804	B. Frajman, P. Schönswetter, Š. Pungaršek	2016-07-21	0.263862
18	Luzula sudetica DC.	152	2x		wetland around a spring with Carex nigra and Eriophorum latifolium	Austria	Kärnten	Karnische Alpen	Nassfeld, few meters above Watschiger Alm, near the path to Gartnerkofel	1680	46.575	13.293	Š. Pungaršek	2018-07-31	0.256455
18	Luzula sudetica DC.	153	2x		wetland around a spring with Carex nigra and Eriophorum latifolium	Austria	Kärnten	Karnische Alpen	Nassfeld, few meters above Watschiger Alm, near the path to Gartnerkofel	1683	46.58	13.293	Š. Pungaršek	2018-07-31	0.263155
18	Luzula alpina Hoppe/multiflora (Ehrh.) Lej.	154	4x		acidic alpine meadow near a stream on the ski slope	Austria	Kärnten	Karnische Alpen	Nassfeld, few meters above Watschiger Alm, near the path to Gartnerkofel	1679	46.57	13.2932	Š. Pungaršek	2018-07-31	0.532043	2	15	uncongested	4
18	Luzula sudetica DC.	155	2x		wetland around a spring with Carex nigra and Eriophorum latifolium	Austria	Kärnten	Karnische Alpen	Nassfeld, few meters above Watschiger Alm, near the path to Gartnerkofel	1665	46.5665	13.2922	Š. Pungaršek	2018-07-31	0.264287
18	Luzula exspectata Bačič & Jogan	156	2x		acidic alpine meadow with Nardus stricta, along the path	Austria	Kärnten	Karnische Alpen	Nassfeld, few meters above Watschiger Alm, near the path to Gartnerkofel	1637	46.5665	13.2908	Š. Pungaršek	2018-07-31	0.254266
18	Luzula exspectata Bačič & Jogan	157	2x		acidic alpine meadow with Nardus stricta, along the path	Austria	Kärnten	Karnische Alpen	Nassfeld, few meters above Watschiger Alm, near the path to Gartnerkofel	1644	46.5665	13.2909	Š. Pungaršek	2018-07-31	0.259607
18	Luzula alpina Hoppe/multiflora (Ehrh.) Lej.	158	4x		acidic alpine meadow with Nardus stricta, along the path	Austria	Kärnten	Karnische Alpen	Nassfeld, few meters above Watschiger Alm, near the path to Gartnerkofel	1648	46.5665	13.2909	Š. Pungaršek	2018-07-31	0.541484	3	13	uncongested	3
18	Luzula exspectata Bačič & Jogan	159	2x		acidic forest edge	Austria	Kärnten	Karnische Alpen	Nassfeldpass, few meters eastern from the wooden church, near the path to Watschiger Alm	1547	46.5595	13.2783	Š. Pungaršek	2018-07-31	0.267933
18	Luzula alpina Hoppe/multiflora (Ehrh.) Lej.	160	4x		acidic forest edge	Austria	Kärnten	Karnische Alpen	Nassfeldpass, few meters eastern from the wooden church, near the path to Watschiger Alm	1549	46.5594	13.2783	Š. Pungaršek	2018-07-31	0.532875	3	30	uncongested	5
18	Luzula alpina Hoppe	161	4x	12 AL + 24 BL	acidic forest edge	Austria	Kärnten	Karnische Alpen	Nassfeldpass, few meters eastern from the wooden church, near the path to Watschiger Alm	1547	46.5594	13.2783	Š. Pungaršek	2018-07-31	0.529848	3	6	congested	0
18	Luzula exspectata Bačič & Jogan	162	2x		acidic forest edge	Austria	Kärnten	Karnische Alpen	Nassfeldpass, few meters eastern from the wooden church, near the path to Watschiger Alm	1551	46.5594	13.2783	Š. Pungaršek	2018-07-31	0.253209
18	Luzula exspectata Bačič & Jogan	163	2x		acidic forest edge	Austria	Kärnten	Karnische Alpen	Nassfeldpass, few meters eastern from the wooden church, near the path to Watschiger Alm	1558	46.5598	13.278	Š. Pungaršek	2018-07-31	0.261544
18	Luzula exspectata Bačič & Jogan	164	2x		acidic forest edge	Austria	Kärnten	Karnische Alpen	Nassfeldpass, few meters eastern from the wooden church, near the path to Watschiger Alm	1557	46.5598	13.2774	Š. Pungaršek	2018-07-31	0.260775
18	Luzula sudetica DC.	165	2x		wet acidic meadow with Carex nigra and Nardus stricta	Italy	Friuli–Venezia Giulia	Alpi Carniche	Nassfeldpass (Passo Pramollo), few meters northwestern from the lake Stausee	1540	46.5596	13.2746	Š. Pungaršek	2018-07-31	0.26198
18	Luzula sudetica DC.	166	2x		wet acidic meadow with Carex nigra and Nardus stricta	Italy	Friuli–Venezia Giulia	Alpi Carniche	Nassfeldpass (Passo Pramollo), few meters northwestern from the lake Stausee	1536	46.5595	13.2745	Š. Pungaršek	2018-07-31	0.264231
18	Luzula exspectata Bačič & Jogan	167	2x		acidic alpine meadow with Nardus stricta	Italy	Friuli–Venezia Giulia	Alpi Carniche	Nassfeldpass (Passo Pramollo), few meters northwestern from the lake Stausee	1527	46.5594	13.2749	Š. Pungaršek	2018-07-31	0.260842
18	Luzula exspectata Bačič & Jogan	168	2x		acidic alpine meadow with Nardus stricta	Italy	Friuli–Venezia Giulia	Alpi Carniche	Nassfeldpass (Passo Pramollo), few meters northwestern from the lake Stausee	1528	46.5594	13.2749	Š. Pungaršek	2018-07-31	0.258705
18	Luzula exspectata Bačič & Jogan	169	2x		acidic alpine meadow with Nardus stricta	Italy	Friuli–Venezia Giulia	Alpi Carniche	Nassfeldpass (Passo Pramollo), few meters northwestern from the lake Stausee	1547	46.5603	13.2739	Š. Pungaršek	2018-07-31	0.261292
18	Luzula exspectata Bačič & Jogan	170	2x		acidic alpine meadow with Nardus stricta	Italy	Friuli–Venezia Giulia	Alpi Carniche	Nassfeldpass (Passo Pramollo), few meters northwestern from the lake Stausee	1559	46.5606	13.2738	Š. Pungaršek	2018-07-31	0.259017
18	Luzula sudetica DC.	171	2x		wetland around a spring with Carex nigra	Austria	Kärnten	Karnische Alpen	streep slope above Nassfeldpass (Passo Pramollo), NW above the lake Stausee, few meters above the path from the Pass to Madritschen	1572	46.5611	13.2722	Š. Pungaršek	2018-07-31	0.268397
18	Luzula alpina Hoppe/multiflora (Ehrh.) Lej.	172	4x		wetland around a spring with Carex nigra	Austria	Kärnten	Karnische Alpen	streep slope above Nassfeldpass (Passo Pramollo), NW above the lake Stausee, few meters above the path from the Pass to Madritschen	1573	46.5609	13.2722	Š. Pungaršek	2018-07-31	0.533491	2	9	uncongested	2
18	Luzula sudetica DC.	173	2x		wetland around a spring with Carex nigra	Austria	Kärnten	Karnische Alpen	streep slope above Nassfeldpass (Passo Pramollo), NW above the lake Stausee, few meters above the path from the Pass to Madritschen	1574	46.5609	13.2721	Š. Pungaršek	2018-07-31	0.271757
18	Luzula sudetica DC.	174	2x		wetland around a spring with Carex nigra	Austria	Kärnten	Karnische Alpen	streep slope above Nassfeldpass (Passo Pramollo), NW above the lake Stausee, few meters above the path from the Pass to Madritschen	1571	46.5609	13.2721	Š. Pungaršek	2018-07-31	0.262145
18	Luzula sudetica DC.	175	2x		wetland around a spring with Carex nigra	Austria	Kärnten	Karnische Alpen	streep slope above Nassfeldpass (Passo Pramollo), NW above the lake Stausee, few meters above the path from the Pass to Madritschen	1574	46.5609	13.272	Š. Pungaršek	2018-07-31	0.261716
18	Luzula alpina Hoppe/multiflora (Ehrh.) Lej.	177	4x		acidic alpine meadow with Nardus stricta	Austria	Kärnten	Karnische Alpen	streep slope above Nassfeldpass (Passo Pramollo), NW above the lake Stausee, on the ski slope Madritschen	1543	46.5608	13.2747	Š. Pungaršek	2018-07-31	0.533054
18	Luzula multiflora (Ehrh.) Lej.	178	4x	24 AL	acidic alpine meadow with Nardus stricta	Austria	Kärnten	Karnische Alpen	streep slope above Nassfeldpass (Passo Pramollo), NW above the lake Stausee, on the ski slope Madritschen	1545	46.5608	13.2747	Š. Pungaršek	2018-07-31	0.530604	2	17	uncongested	5
18	Luzula alpina Hoppe/multiflora (Ehrh.) Lej.	179	4x		acidic alpine meadow with Nardus stricta	Austria	Kärnten	Karnische Alpen	streep slope above Nassfeldpass (Passo Pramollo), NW above the lake Stausee, on the ski slope Madritschen	1541	46.5608	13.2748	Š. Pungaršek	2018-07-31	0.523411
18	Luzula exspectata Bačič & Jogan	180	2x		acidic alpine meadow with Nardus stricta	Austria	Kärnten	Karnische Alpen	streep slope above Nassfeldpass (Passo Pramollo), NW above the lake Stausee, on the ski slope Madritschen	1531	46.5611	13.2758	Š. Pungaršek	2018-07-31	0.255885
18	Luzula exspectata Bačič & Jogan	181	2x		acidic alpine meadow with Nardus stricta	Austria	Kärnten	Karnische Alpen	streep slope above Nassfeldpass (Passo Pramollo), NW above the lake Stausee, on the ski slope Madritschen	1536	46.5612	13.2755	Š. Pungaršek	2018-07-31	0.263188
18	Luzula alpina Hoppe/multiflora (Ehrh.) Lej.	182	4x		acidic alpine meadow with Nardus stricta	Austria	Kärnten	Karnische Alpen	streep slope above Nassfeldpass (Passo Pramollo), NW above the lake Stausee, on the ski slope Madritschen	1537	46.5612	13.2755	Š. Pungaršek	2018-07-31	0.557841
19	Luzula alpina Hoppe/multiflora (Ehrh.) Lej.	3	4x		acidic alpine meadow	Slovenia	Primorska	Julijske Alpe	Mangartsko sedlo, 500 m southern from the hut Koča na Mangartskem sedlu, near Mangartska jama	1945	46.4329	13.6397	Š. Pungaršek	2016-08-23	0.543543	5	3	congested
19	Luzula alpina Hoppe/multiflora (Ehrh.) Lej.	41	4x		acidic alpine meadow	Slovenia	Primorska	Julijske Alpe	Mangartsko sedlo, 500 m southern from the hut Koča na Mangartskem sedlu, near Mangartska jama	1950	46.4326	13.6396	Š. Pungaršek	2016-08-23	0.546157	3.5	10	congested
19	Luzula exspectata Bačič & Jogan	42	2x		acidic alpine meadow	Slovenia	Primorska	Julijske Alpe	Mangartsko sedlo, 500 m southern from the hut Koča na Mangartskem sedlu, near Mangartska jama	1965	46.4324	13.6395	Š. Pungaršek	2016-08-23	0.260662
19	Luzula exspectata Bačič & Jogan	43	2x		acidic alpine meadow	Slovenia	Primorska	Julijske Alpe	Mangartsko sedlo, 500 m southern from the hut Koča na Mangartskem sedlu, near Mangartska jama	1973	46.4326	13.6396	Š. Pungaršek	2016-08-23	0.263263
19	Luzula alpina Hoppe/multiflora (Ehrh.) Lej.	44	4x		acidic alpine meadow	Slovenia	Primorska	Julijske Alpe	Mangartsko sedlo, 500 m southern from the hut Koča na Mangartskem sedlu, near Mangartska jama	1980	46.4324	13.6389	Š. Pungaršek	2016-08-23	0.541285	4	4	congested
19	Luzula exspectata Bačič & Jogan	45	2x		acidic alpine meadow	Slovenia	Primorska	Julijske Alpe	Mangartsko sedlo, 500 m southern from the hut Koča na Mangartskem sedlu, near Mangartska jama	1993	46.4322	13.6386	Š. Pungaršek	2016-08-23	0.260871
19	Luzula alpina Hoppe/multiflora (Ehrh.) Lej.	46	4x		acidic alpine meadow	Slovenia	Primorska	Julijske Alpe	Mangartsko sedlo, 500 m southern from the hut Koča na Mangartskem sedlu, near Mangartska jama	1934	46.4332	13.6401	Š. Pungaršek	2016-08-23	0.538323	4	3	congested
19	Luzula alpina Hoppe/multiflora (Ehrh.) Lej.	47	4x		acidic alpine meadow	Slovenia	Primorska	Julijske Alpe	Mangartsko sedlo, 500 m southern from the hut Koča na Mangartskem sedlu, near Mangartska jama	1903	46.4398	13.6398	Š. Pungaršek	2016-08-23	0.538323	3	5	congested
19	Luzula alpina Hoppe/multiflora (Ehrh.) Lej.	48	4x		acidic alpine meadow	Slovenia	Primorska	Julijske Alpe	Mangartsko sedlo, 500 m southern from the hut Koča na Mangartskem sedlu, near Mangartska jama	1912	46.4372	13.6393	Š. Pungaršek	2016-08-23	0.54064	4	11	uncongested
19	Luzula alpina Hoppe/multiflora (Ehrh.) Lej.	49	4x		acidic alpine meadow	Slovenia	Primorska	Julijske Alpe	Mangartsko sedlo, 500 m southern from the hut Koča na Mangartskem sedlu, near Mangartska jama	1910	46.4382	13.6392	Š. Pungaršek	2016-08-23	0.54064	5	8	congested
20	Luzula exspectata Bačič & Jogan	183	2x		alpine pasture on calcareous soil	Austria	Kärnten	Gaitaler Alpen	Dobratsch, between Zwölfernock und Elfernock	2021	46.6027	13.6882	Š. Pungaršek	2018-08-06	0.256438
20	Luzula exspectata Bačič & Jogan	184	2x		alpine pasture on calcareous soil	Austria	Kärnten	Gaitaler Alpen	Dobratsch, between Zwölfernock und Elfernock	2024	46.6028	13.6882	Š. Pungaršek	2018-08-06	0.257375
20	Luzula exspectata Bačič & Jogan	185	2x		alpine pasture on calcareous soil	Austria	Kärnten	Gaitaler Alpen	Dobratsch, between Zwölfernock und Elfernock	2020	46.6027	13.6882	Š. Pungaršek	2018-08-06	0.259426
20	Luzula exspectata Bačič & Jogan	187	2x		alpine pasture on calcareous soil	Austria	Kärnten	Gaitaler Alpen	Dobratsch, between Zwölfernock und Elfernock	2030	46.6027	13.6878	Š. Pungaršek	2018-08-06	0.25767
20	Luzula exspectata Bačič & Jogan	188	2x		alpine pasture on calcareous soil	Austria	Kärnten	Gaitaler Alpen	Dobratsch, between Zwölfernock und Elfernock	2021	46.6027	13.6878	Š. Pungaršek	2018-08-06	0.256423
20	Luzula exspectata Bačič & Jogan	189	2x		alpine pasture on calcareous soil	Austria	Kärnten	Gaitaler Alpen	Dobratsch, between Zwölfernock und Elfernock	2020	46.6028	13.6878	Š. Pungaršek	2018-08-06	0.256921
20	Luzula exspectata Bačič & Jogan	190	2x		alpine pasture on calcareous soil	Austria	Kärnten	Gaitaler Alpen	Dobratsch, between Zwölfernock und Elfernock	2024	46.6029	13.6879	Š. Pungaršek	2018-08-06	0.260567
20	Luzula exspectata Bačič & Jogan	191	2x		alpine pasture on calcareous soil	Austria	Kärnten	Gaitaler Alpen	Dobratsch, between Zwölfernock und Elfernock	2029	46.6029	13.688	Š. Pungaršek	2018-08-06	0.253783
20	Luzula exspectata Bačič & Jogan	192	2x		alpine pasture on calcareous soil	Austria	Kärnten	Gaitaler Alpen	Dobratsch, between Zwölfernock und Elfernock	2009	46.6022	13.6905	Š. Pungaršek	2018-08-06	0.263338
21	Luzula exspectata Bačič & Jogan	960	2x		alpine meadow	Slovenia	Gorenjska	Julijske Alpe	Ogradi, near the top of the mountain	2091	46.3347	13.8332	Š. Pungaršek	2016-08-09	0.261972
21	Luzula exspectata Bačič & Jogan	961	2x		alpine meadow	Slovenia	Gorenjska	Julijske Alpe	Ogradi, near the top of the mountain	2085	46.3346	13.8337	Š. Pungaršek	2016-08-09	0.261972
21	Luzula exspectata Bačič & Jogan	962	2x		alpine meadow	Slovenia	Gorenjska	Julijske Alpe	Ogradi, near the top of the mountain	2081	46.3345	13.8337	Š. Pungaršek	2016-08-09	0.261972
21	Luzula exspectata Bačič & Jogan	963	2x		alpine meadow	Slovenia	Gorenjska	Julijske Alpe	Ogradi, near the top of the mountain	2070	46.3343	13.834	Š. Pungaršek	2016-08-09	0.262025
21	Luzula exspectata Bačič & Jogan	964	2x		alpine meadow	Slovenia	Gorenjska	Julijske Alpe	Ogradi, near the top of the mountain	2007	46.333	13.8339	Š. Pungaršek	2016-08-09	0.262025
21	Luzula exspectata Bačič & Jogan	965	2x		alpine meadow	Slovenia	Gorenjska	Julijske Alpe	Ogradi, near the top of the mountain	1968	46.3322	13.8339	Š. Pungaršek	2016-08-09	0.262025
21	Luzula exspectata Bačič & Jogan	966	2x		alpine meadow	Slovenia	Gorenjska	Julijske Alpe	Ogradi, near the top of the mountain	1914	46.3303	13.8339	Š. Pungaršek	2016-08-09	0.261089
21	Luzula exspectata Bačič & Jogan	967	2x		alpine meadow	Slovenia	Gorenjska	Julijske Alpe	Ogradi, near the top of the mountain	1916	46.3296	13.8341	Š. Pungaršek	2016-08-09	0.261089
21	Luzula exspectata Bačič & Jogan	968	2x		alpine meadow	Slovenia	Gorenjska	Julijske Alpe	Ogradi, near the top of the mountain	1840	46.3267	13.836	Š. Pungaršek	2016-08-09	0.256525
21	Luzula exspectata Bačič & Jogan	969	2x		alpine meadow	Slovenia	Gorenjska	Julijske Alpe	Ogradi, near the top of the mountain	1832	46.3265	13.8358	Š. Pungaršek	2016-08-09	0.256525
22	Luzula exspectata Bačič & Jogan	446	2x		alpine meadow	Slovenia	Goranjska	Karavanke	Stol, between Mali and Veliki Stol	1950	46.4313	14.168	Š. Pungaršek	2016-08-03	0.250666
22	Luzula exspectata Bačič & Jogan	447	2x		alpine meadow	Slovenia	Goranjska	Karavanke	Stol, between Mali and Veliki Stol	1948	46.4313	14.168	Š. Pungaršek	2016-08-03	0.250666
22	Luzula exspectata Bačič & Jogan	448	2x		alpine meadow	Slovenia	Goranjska	Karavanke	Stol, between Mali and Veliki Stol	1953	46.4313	14.1681	Š. Pungaršek	2016-08-03	0.250666
22	Luzula exspectata Bačič & Jogan	449	2x		alpine meadow	Slovenia	Goranjska	Karavanke	Stol, between Mali and Veliki Stol	1965	46.4313	14.1683	Š. Pungaršek	2016-08-03	0.258662
22	Luzula exspectata Bačič & Jogan	450	2x		alpine meadow	Slovenia	Goranjska	Karavanke	Stol, between Mali and Veliki Stol	1966	46.4314	14.1685	Š. Pungaršek	2016-08-03	0.258662
22	Luzula exspectata Bačič & Jogan	451	2x		alpine meadow	Slovenia	Goranjska	Karavanke	Stol, between Mali and Veliki Stol	1973	46.4315	14.1689	Š. Pungaršek	2016-08-03	0.258662
22	Luzula exspectata Bačič & Jogan	452	2x		alpine meadow	Slovenia	Goranjska	Karavanke	Stol, between Mali and Veliki Stol	1974	46.4314	14.169	Š. Pungaršek	2016-08-03	0.245011
22	Luzula exspectata Bačič & Jogan	453	2x		alpine meadow	Slovenia	Goranjska	Karavanke	Stol, between Mali and Veliki Stol	1977	46.4315	14.1693	Š. Pungaršek	2016-08-03	0.245011
22	Luzula exspectata Bačič & Jogan	454	2x		alpine meadow	Slovenia	Goranjska	Karavanke	Stol, between Mali and Veliki Stol	2205	46.4335	14.175	Š. Pungaršek	2016-08-03	0.258289
22	Luzula exspectata Bačič & Jogan	455	2x		alpine meadow	Slovenia	Goranjska	Karavanke	Stol, between Mali and Veliki Stol	2196	46.4335	14.1753	Š. Pungaršek	2016-08-03	0.258289
23	Luzula exspectata Bačič & Jogan	415s	2x		alpine meadow	Slovenia	Goranjska	Karavanke	Košutnikov turn, near the top of the peak	712	46.4515	14.411	Š. Pungaršek	2016-07-23	0.261953
23	Luzula exspectata Bačič & Jogan	416s	2x		alpine meadow	Slovenia	Goranjska	Karavanke	Košutnikov turn, near the top of the peak	2122	46.4464	14.4105	Š. Pungaršek	2016-07-23	0.261953
23	Luzula exspectata Bačič & Jogan	417s	2x		alpine meadow	Slovenia	Goranjska	Karavanke	Košutnikov turn, near the top of the peak	2115	46.4463	14.4107	Š. Pungaršek	2016-07-23	0.261953
23	Luzula exspectata Bačič & Jogan	418s	2x		alpine meadow	Slovenia	Goranjska	Karavanke	Košutnikov turn, near the top of the peak	2016	46.4454	14.4122	Š. Pungaršek	2016-07-23	0.250685
23	Luzula exspectata Bačič & Jogan	419s	2x		alpine meadow	Slovenia	Goranjska	Karavanke	Košutnikov turn, near the top of the peak	1660	46.4413	14.4275	Š. Pungaršek	2016-07-23	0.250685
23	Luzula exspectata Bačič & Jogan	420s	2x		alpine meadow	Slovenia	Goranjska	Karavanke	Košutnikov turn, near the top of the peak	1648	46.4412	14.4276	Š. Pungaršek	2016-07-23	0.250685
23	Luzula exspectata Bačič & Jogan	422s	2x		alpine meadow	Slovenia	Goranjska	Karavanke	Košutnikov turn, near the top of the peak	1635	46.4411	14.4281	Š. Pungaršek	2016-07-23	0.257828
23	Luzula exspectata Bačič & Jogan	423s	2x		alpine meadow	Slovenia	Goranjska	Karavanke	Košutnikov turn, near the top of the peak	1615	46.4404	14.4287	Š. Pungaršek	2016-07-23	0.257828
23	Luzula exspectata Bačič & Jogan	424s	2x		alpine meadow	Slovenia	Goranjska	Karavanke	Košutnikov turn, near the top of the peak	1614	46.4404	14.4286	Š. Pungaršek	2016-07-23	0.256825
23	Luzula exspectata Bačič & Jogan	425s	2x		alpine meadow	Slovenia	Goranjska	Karavanke	Košutnikov turn, near the top of the peak	1604	46.4404	14.4285	Š. Pungaršek	2016-07-23	0.256825
24	Luzula exspectata Bačič & Jogan	81	2x		alpine meadow on calcareous soil	Slovenia	Gorenjska	Kamniško-Savinjske Alpe	Kokrsko sedlo, near the hut Cojzova koča an near the path to Grintovec	1801	46.3444	14.547	Š. Pungaršek	2018-07-20	0.25695
24	Luzula exspectata Bačič & Jogan	82	2x		alpine meadow on calcareous soil	Slovenia	Gorenjska	Kamniško-Savinjske Alpe	Kokrsko sedlo, near the hut Cojzova koča an near the path to Grintovec	1803	46.3444	14.5469	Š. Pungaršek	2018-07-20	0.252258
24	Luzula exspectata Bačič & Jogan	83	2x		alpine meadow on calcareous soil	Slovenia	Gorenjska	Kamniško-Savinjske Alpe	Kokrsko sedlo, near the hut Cojzova koča an near the path to Grintovec	1808	46.3445	14.5469	Š. Pungaršek	2018-07-20	0.249875
24	Luzula exspectata Bačič & Jogan	84	2x		alpine meadow on calcareous soil	Slovenia	Gorenjska	Kamniško-Savinjske Alpe	Kokrsko sedlo, near the hut Cojzova koča an near the path to Grintovec	1871	46.3455	14.5473	Š. Pungaršek	2018-07-20	0.255278
24	Luzula exspectata Bačič & Jogan	85	2x		alpine meadow on calcareous soil	Slovenia	Gorenjska	Kamniško-Savinjske Alpe	Kokrsko sedlo, near the hut Cojzova koča an near the path to Grintovec	1897	46.3471	14.5455	Š. Pungaršek	2018-07-20	0.25562
24	Luzula exspectata Bačič & Jogan	86	2x		alpine meadow on calcareous soil	Slovenia	Gorenjska	Kamniško-Savinjske Alpe	Kokrsko sedlo, near the hut Cojzova koča an near the path to Grintovec	1899	46.3471	14.5454	Š. Pungaršek	2018-07-20	0.251764
24	Luzula exspectata Bačič & Jogan	87	2x		alpine meadow on calcareous soil	Slovenia	Gorenjska	Kamniško-Savinjske Alpe	Kokrsko sedlo, near the hut Cojzova koča an near the path to Grintovec	1895	46.3471	14.5454	Š. Pungaršek	2018-07-20	0.251691
24	Luzula exspectata Bačič & Jogan	88	2x		alpine meadow on calcareous soil	Slovenia	Gorenjska	Kamniško-Savinjske Alpe	Kokrsko sedlo, near the hut Cojzova koča an near the path to Grintovec	1904	46.3472	14.5454	Š. Pungaršek	2018-07-20	0.249313
24	Luzula exspectata Bačič & Jogan	89	2x		alpine meadow on calcareous soil	Slovenia	Gorenjska	Kamniško-Savinjske Alpe	Kokrsko sedlo, near the hut Cojzova koča an near the path to Grintovec	1908	46.3472	14.5453	Š. Pungaršek	2018-07-20	0.248771
24	Luzula exspectata Bačič & Jogan	90	2x		alpine meadow on calcareous soil	Slovenia	Gorenjska	Kamniško-Savinjske Alpe	Kokrsko sedlo, near the hut Cojzova koča an near the path to Grintovec	1799	46.3443	14.5469	Š. Pungaršek	2018-07-20	0.250164
25	Luzula exspectata Bačič & Jogan	470	2x		alpine meadow and pasture	Slovenia	Štajerska	Kamniško-Savinjske Alpe	Raduha, near the top of the mountain	1975	46.4129	14.7441	Š. Pungaršek	2016-08-12	0.260413
25	Luzula campestris (L.) DC.	471	2x		alpine meadow and pasture	Slovenia	Štajerska	Kamniško-Savinjske Alpe	Raduha, near the top of the mountain	1971	46.4129	14.7441	Š. Pungaršek	2016-08-12	0.260413
25	Luzula exspectata Bačič & Jogan	472	2x		alpine meadow and pasture	Slovenia	Štajerska	Kamniško-Savinjske Alpe	Raduha, near the top of the mountain	1973	46.413	14.7443	Š. Pungaršek	2016-08-12	0.260413
25	Luzula exspectata Bačič & Jogan	473	2x		alpine meadow and pasture	Slovenia	Štajerska	Kamniško-Savinjske Alpe	Raduha, near the top of the mountain	1966	46.4131	14.7447	Š. Pungaršek	2016-08-12	0.26013
25	Luzula exspectata Bačič & Jogan	474	2x		alpine meadow and pasture	Slovenia	Štajerska	Kamniško-Savinjske Alpe	Raduha, near the top of the mountain	1954	46.413	14.7454	Š. Pungaršek	2016-08-12	0.26013
25	Luzula exspectata Bačič & Jogan	475	2x		alpine meadow and pasture	Slovenia	Štajerska	Kamniško-Savinjske Alpe	Raduha, near the top of the mountain	1930	46.4123	14.7458	Š. Pungaršek	2016-08-12	0.26013
25	Luzula exspectata Bačič & Jogan	476	2x		alpine meadow and pasture	Slovenia	Štajerska	Kamniško-Savinjske Alpe	Raduha, near the top of the mountain	1896	46.4117	14.7471	Š. Pungaršek	2016-08-12	0.259709
25	Luzula exspectata Bačič & Jogan	477	2x		alpine meadow and pasture	Slovenia	Štajerska	Kamniško-Savinjske Alpe	Raduha, near the top of the mountain	1841	46.4112	14.7485	Š. Pungaršek	2016-08-12	0.259709
25	Luzula exspectata Bačič & Jogan	478	2x		alpine meadow and pasture	Slovenia	Štajerska	Kamniško-Savinjske Alpe	Raduha, near the top of the mountain	1635	46.4107	14.7562	Š. Pungaršek	2016-08-12	0.258503
25	Luzula exspectata Bačič & Jogan	479	2x		alpine meadow and pasture	Slovenia	Štajerska	Kamniško-Savinjske Alpe	Raduha, near the top of the mountain	1553	46.4102	14.7588	Š. Pungaršek	2016-08-12	0.258503
26	Luzula alpina Hoppe/multiflora (Ehrh.) Lej.	399b	4x		acidic alpine meadow	Austria	Steiermark	Eisenerzer Alpen	Reiting, uper part of Bechlgraben	1880.19	47.4439	14.9063	Š. in I. Pungaršek	2021-07-26	0.554848	4	no inflorescens
26	Luzula alpina Hoppe/multiflora (Ehrh.) Lej.	400b	4x		acidic alpine meadow	Austria	Steiermark	Eisenerzer Alpen	Reiting, uper part of Bechlgraben	1877.79	47.444	14.9063	Š. in I. Pungaršek	2021-07-26	0.552202	4	5	congested	1
26	Luzula alpina Hoppe/multiflora (Ehrh.) Lej.	401b	4x		acidic alpine meadow	Austria	Steiermark	Eisenerzer Alpen	Reiting, uper part of Bechlgraben	1867.36	47.4439	14.9063	Š. in I. Pungaršek	2021-07-26	0.556508	3	3	congested	0
26	Luzula alpina Hoppe/multiflora (Ehrh.) Lej.	402b	4x		acidic alpine meadow	Austria	Steiermark	Eisenerzer Alpen	Reiting, uper part of Bechlgraben	1880.82	47.444	14.9063	Š. in I. Pungaršek	2021-07-26	0.552631	3	2	congested	0
26	Luzula alpina Hoppe/multiflora (Ehrh.) Lej.	403b	4x		acidic alpine meadow	Austria	Steiermark	Eisenerzer Alpen	Reiting, uper part of Bechlgraben	1878.49	47.444	14.9064	Š. in I. Pungaršek	2021-07-26	0.552798	3	2	congested	0
26	Luzula alpina Hoppe/multiflora (Ehrh.) Lej.	404b	4x		acidic alpine meadow	Austria	Steiermark	Eisenerzer Alpen	Reiting, uper part of Bechlgraben	1878.35	47.444	14.9063	Š. in I. Pungaršek	2021-07-26	0.55163	4.5	2	congested	0
26	Luzula exspectata Bačič & Jogan	405b	2x		acidic alpine meadow	Austria	Steiermark	Eisenerzer Alpen	Reiting, uper part of Bechlgraben	1876.27	47.444	14.9064	Š. in I. Pungaršek	2021-07-26	0.254274
26	Luzula exspectata Bačič & Jogan	406b	2x		acidic alpine meadow	Austria	Steiermark	Eisenerzer Alpen	Reiting, uper part of Bechlgraben	1874.5	47.444	14.9064	Š. in I. Pungaršek	2021-07-26	0.254247
26	Luzula exspectata Bačič & Jogan	407b	2x		acidic alpine meadow	Austria	Steiermark	Eisenerzer Alpen	Reiting, uper part of Bechlgraben	1885.71	47.444	14.9065	Š. in I. Pungaršek	2021-07-26	0.255075
26	Luzula alpina Hoppe/multiflora (Ehrh.) Lej.	408b	4x		acidic alpine meadow	Austria	Steiermark	Eisenerzer Alpen	Reiting, uper part of Bechlgraben	1876.67	47.4441	14.9064	Š. in I. Pungaršek	2021-07-26	0.549711	4.5	11	uncongested	2
27	Luzula alpina Hoppe/multiflora (Ehrh.) Lej.	409b	4x		acidic alpine meadow	Austria	Steiermark	Lavantaller Alpen, Koralpe	Weineben, Moschkogel	1830.41	46.8303	15.0023	Š. in I. Pungaršek	2021-07-27	0.553467
27	Luzula sudetica DC.	410b	2x		acidic alpine meadow	Austria	Steiermark	Lavantaller Alpen, Koralpe	Weineben, Moschkogel	1824.8	46.8303	15.0023	Š. in I. Pungaršek	2021-07-27	0.261811
27	Luzula sudetica DC.	411b	2x		acidic alpine meadow	Austria	Steiermark	Lavantaller Alpen, Koralpe	Weineben, Moschkogel	1827.39	46.8303	15.0022	Š. in I. Pungaršek	2021-07-27	0.261346
27	Luzula sudetica DC.	412b	4x		acidic alpine meadow	Austria	Steiermark	Lavantaller Alpen, Koralpe	Weineben, Moschkogel	1829.62	46.8302	15.0021	Š. in I. Pungaršek	2021-07-27	0.557436	4	3	congested	0
27	Luzula alpina Hoppe/multiflora (Ehrh.) Lej.	415b	4x		acidic alpine meadow	Austria	Steiermark	Lavantaller Alpen, Koralpe	Weineben, Moschkogel	1831.45	46.8301	15.0022	Š. in I. Pungaršek	2021-07-27	0.554788	4	4	congested	0
27	Luzula alpina Hoppe/multiflora (Ehrh.) Lej.	416b	4x		acidic alpine meadow	Austria	Steiermark	Lavantaller Alpen, Koralpe	Weineben, Moschkogel	1830.81	46.8302	15.0024	Š. in I. Pungaršek	2021-07-27	0.553552	3	8	congested	1
27	Luzula alpina Hoppe/multiflora (Ehrh.) Lej.	417b	4x		acidic alpine meadow	Austria	Steiermark	Lavantaller Alpen, Koralpe	Weineben, Moschkogel	1842.75	46.8285	14.9994	Š. in I. Pungaršek	2021-07-27	0.559359	5	2	congested	0
27	Luzula alpina Hoppe/multiflora (Ehrh.) Lej.	418b	4x		acidic alpine meadow	Austria	Steiermark	Lavantaller Alpen, Koralpe	Weineben, Moschkogel	1838.33	46.8285	14.9994	Š. in I. Pungaršek	2021-07-27	0.558964	4	5	uncongested	2
27	Luzula alpina Hoppe/multiflora (Ehrh.) Lej.	419b	4x		acidic alpine meadow	Austria	Steiermark	Lavantaller Alpen, Koralpe	Weineben, Moschkogel	1839.03	46.8286	14.9994	Š. in I. Pungaršek	2021-07-27	0.564942	4	10	congested	0
27	Luzula alpina Hoppe/multiflora (Ehrh.) Lej.	420b	4x		acidic alpine meadow	Austria	Steiermark	Lavantaller Alpen, Koralpe	Weineben, Moschkogel	1775.71	46.8278	15.0022	Š. in I. Pungaršek	2021-07-27	0.556504	4	5	congested	1
27	Luzula alpina Hoppe/multiflora (Ehrh.) Lej.	421b	4x		wet acidic meadow	Austria	Steiermark	Lavantaller Alpen, Koralpe	Weineben, Moschkogel	1745.74	46.8287	15.0045	Š. in I. Pungaršek	2021-07-27	0.556384	4	11	congested	1
27	Luzula sudetica DC.	422b	2x		wet acidic meadow	Austria	Steiermark	Lavantaller Alpen, Koralpe	Weineben, Moschkogel	1746.92	46.8287	15.0045	Š. in I. Pungaršek	2021-07-27	0.256873
27	Luzula sudetica DC.	423b	2x		wet acidic meadow	Austria	Steiermark	Lavantaller Alpen, Koralpe	Weineben, Moschkogel	1742.23	46.8287	15.0046	Š. in I. Pungaršek	2021-07-27	0.259612
27	Luzula sudetica DC.	424b	2x		wet acidic meadow	Austria	Steiermark	Lavantaller Alpen, Koralpe	Weineben, Moschkogel	1745.72	46.8287	15.0046	Š. in I. Pungaršek	2021-07-27	0.26062
27	Luzula sudetica DC.	425b	2x		wet acidic meadow	Austria	Steiermark	Lavantaller Alpen, Koralpe	Weineben, Moschkogel	1746.07	46.8287	15.0046	Š. in I. Pungaršek	2021-07-27	0.265817
27	Luzula alpina Hoppe/multiflora (Ehrh.) Lej.	426b	4x		wet acidic meadow	Austria	Steiermark	Lavantaller Alpen, Koralpe	Weineben, Moschkogel	1749.55	46.8287	15.0046	Š. in I. Pungaršek	2021-07-27	0.561546	3	9	congested	1
27	Luzula sudetica DC.	427b	2x		wet acidic meadow	Austria	Steiermark	Lavantaller Alpen, Koralpe	Weineben, Moschkogel	1748.34	46.8285	15.0045	Š. in I. Pungaršek	2021-07-27	0.258836
27	Luzula sudetica DC.	428b	2x		wet acidic meadow	Austria	Steiermark	Lavantaller Alpen, Koralpe	Weineben, Moschkogel	1743.43	46.8279	15.0036	Š. in I. Pungaršek	2021-07-27	0.262247
27	Luzula sudetica DC.	431b	2x		wet acidic meadow	Austria	Steiermark	Lavantaller Alpen, Koralpe	Weineben, Moschkogel	1748.54	46.8279	15.0035	Š. in I. Pungaršek	2021-07-27	0.261694
27	Luzula sudetica DC.	432b	2x		wet acidic meadow	Austria	Steiermark	Lavantaller Alpen, Koralpe	Weineben, Moschkogel	1746.86	46.8279	15.0035	Š. in I. Pungaršek	2021-07-27	0.261441
28	Luzula taurica (V.I.Krecz.) Novikov	15779-1	2x	12 AL	pastures on siliceous bedrock	Serbia	SE Serbia	Stara planina	Midžor, on the ridge NW of the main summit	1920	43.3994	22.6547	B. Frajman	30.6.2019	0.249993
28	Luzula taurica (V.I.Krecz.) Novikov	15779-2	2x		pastures on siliceous bedrock	Serbia	SE Serbia	Stara planina	Midžor, on the ridge NW of the main summit	1920	43.3994	22.6547	B. Frajman	30.6.2019	0.217607
28	Luzula taurica (V.I.Krecz.) Novikov	15779-3	2x		pastures on siliceous bedrock	Serbia	SE Serbia	Stara planina	Midžor, on the ridge NW of the main summit	1920	43.3994	22.6547	B. Frajman	30.6.2019	0.242306
28	Luzula taurica (V.I.Krecz.) Novikov	15779-4	2x		pastures on siliceous bedrock	Serbia	SE Serbia	Stara planina	Midžor, on the ridge NW of the main summit	1920	43.3994	22.6547	B. Frajman	30.6.2019	0.241549
28	Luzula taurica (V.I.Krecz.) Novikov	15780-1	2x		pastures on siliceous bedrock	Serbia	SE Serbia	Stara planina	Midžor, on the foot, just oposite of the Babin Zub	1570	43.3797	22.6272	B. Frajman	30.6.2019	0.240359
28	Luzula taurica (V.I.Krecz.) Novikov	15780-2	2x		pastures on siliceous bedrock	Serbia	SE Serbia	Stara planina	Midžor, on the foot, just oposite of the Babin Zub	1570	43.3797	22.6272	B. Frajman	30.6.2019	0.240498
28	Luzula taurica (V.I.Krecz.) Novikov	15780-3	2x		pastures on siliceous bedrock	Serbia	SE Serbia	Stara planina	Midžor, on the foot, just oposite of the Babin Zub	1570	43.3797	22.6272	B. Frajman	30.6.2019	0.237787
28	Luzula taurica (V.I.Krecz.) Novikov	15780-4	2x		pastures on siliceous bedrock	Serbia	SE Serbia	Stara planina	Midžor, on the foot, just oposite of the Babin Zub	1570	43.3797	22.6272	B. Frajman	30.6.2019	0.234876
